# Supplementary material for: From spiral cleavage to bilateral symmetry: the developmental cell lineage of the annelid brain
Source: BMC Biol. 2019 Oct 22;17:81. doi: 10.1186/s12915-019-0705-x (PMC6805352; doi:10.1186/s12915-019-0705-x)
Supplement: Supplementary file 4 — Additional file 4. The track of the Additional file 3: Reference_Lineage_Movie1.tif contains the xyzt coordinates of the cells, their lineage names and reference ID names. The coloring scheme of the track corresponds to the coloring of bilateral founders in Fig. 5A-A’. The track can be visualized on top of the movie using the Additional file 2. [file 12915_2019_705_MOESM4_ESM.txt]

Branch	1a-1	r1	r1-1	#800080
1a-1	328	237	20	1
1a-1	335	220	17	2
1a-1	343	213	15	3
1a-1	354	197	15	4
1a-1	341	203	15	5
1a-1	343	207	15	6
1a-1	291	262	13	7
Branch	1a-11	r2	r2-8	#800080
1a-11	318	271	14	8
1a-11	316	284	12	9
1a-11	339	263	13	10
1a-11	299	274	11	11
1a-11	307	258	14	12
1a-11	305	271	15	13
Branch	1a-111	r3	r3-14	#800080
1a-111	281	242	10	14
1a-111	281	242	10	15
1a-111	280	240	8	16
1a-111	280	240	8	17
1a-111	272	250	10	18
1a-111	276	263	10	19
1a-111	277	258	10	20
1a-111	273	246	10	21
1a-111	273	248	10	22
1a-111	277	252	11	23
1a-111	280	252	11	24
1a-111	287	255	11	25
1a-111	284	254	11	26
1a-111	283	258	11	27
1a-111	283	258	11	28
1a-111	303	268	6	29
1a-111	316	261	6	30
1a-111	315	246	7	31
1a-111	319	227	6	32
1a-111	308	234	6	33
1a-111	301	243	6	34
1a-111	282	273	7	35
1a-111	290	264	8	36
Branch	1a-112	r26	r26-14	#800080
1a-112	314	283	13	14
1a-112	315	283	12	15
1a-112	321	293	14	16
1a-112	316	300	14	17
1a-112	317	307	16	18
1a-112	319	295	20	19
1a-112	307	292	19	20
Branch	1a-1121	r27	r27-21	#800080
1a-1121	281	275	14	21
1a-1121	281	286	14	22
1a-1121	286	293	11	23
1a-1121	290	295	12	24
1a-1121	291	299	12	25
1a-1121	302	299	14	26
1a-1121	298	306	14	27
1a-1121	298	307	14	28
1a-1121	319	314	10	29
1a-1121	325	314	10	30
1a-1121	327	305	10	31
1a-1121	324	286	9	32
1a-1121	327	285	9	33
1a-1121	316	282	12	34
Branch	1a-1122	r90	r90-21	#0000FF
1a-1122	318	298	19	21
1a-1122	327	308	17	22
1a-1122	337	323	15	23
1a-1122	339	324	19	24
1a-1122	347	325	20	25
1a-1122	349	325	21	26
1a-1122	351	329	23	27
1a-1122	343	325	22	28
1a-1122	354	354	20	29
1a-1122	356	335	21	30
Branch	1a-11221	r91	r91-31	#0000FF
1a-11221	354	316	17	31
1a-11221	362	299	14	32
1a-11221	364	307	15	33
1a-11221	366	298	17	34
1a-11221	335	336	19	35
1a-11221	333	340	20	36
1a-11221	330	339	20	37
Branch	1a-11222	r132	r132-31	#0000FF
1a-11222	364	340	23	31
1a-11222	377	339	22	32
1a-11222	382	336	22	33
1a-11222	384	317	24	34
1a-11222	356	353	27	35
1a-11222	357	356	28	36
1a-11222	357	360	28	37
1a-11222	356	359	28	38
1a-11222	347	356	28	39
Branch	1a-12	r155	r155-8	#800080
1a-12	374	218	22	8
1a-12	375	224	23	9
1a-12	383	223	22	10
1a-12	388	234	21	11
1a-12	387	241	22	12
1a-12	382	256	19	13
1a-12	377	255	18	14
1a-12	374	254	18	15
1a-12	375	258	18	16
1a-12	373	258	18	17
1a-12	373	258	18	18
1a-12	372	261	19	19
1a-12	372	251	19	20
1a-12	367	258	19	21
1a-12	368	257	21	22
1a-12	362	258	18	23
1a-12	354	261	21	24
Branch	1a-121	r156	r156-25	#800080
1a-121	346	246	19	25
1a-121	347	242	16	26
1a-121	352	240	16	27
1a-121	356	242	16	28
1a-121	380	261	15	29
1a-121	382	250	14	30
1a-121	389	234	16	31
1a-121	395	225	16	32
1a-121	382	220	16	33
Branch	1a-1212	r208	r208-34	#800080
1a-1212	373	198	19	34
1a-1212	380	232	18	35
1a-1212	391	218	21	36
1a-1212	392	225	21	37
1a-1212	396	218	22	38
1a-1212	395	218	22	39
1a-1212	402	218	23	40
1a-1212	405	213	26	41
1a-1212	410	225	28	42
1a-1212	412	219	28	43
1a-1212	413	218	28	44
1a-1212	414	219	28	45
1a-1212	408	206	33	46
1a-1212	409	205	33	47
1a-1212	410	202	36	48
1a-1212	410	208	36	49
1a-1212	408	217	35	50
1a-1212	405	212	34	51
1a-1212	407	218	35	52
1a-1212	406	220	35	53
1a-1212	408	221	36	54
1a-1212	404	222	36	55
1a-1212	408	222	39	56
1a-1212	404	217	39	57
1a-1212	408	220	38	58
1a-1212	406	220	38	59
1a-1212	410	230	39	60
1a-1212	406	225	38	61
1a-1212	408	223	39	62
1a-1212	403	224	39	63
1a-1212	407	228	39	64
1a-1212	406	232	38	65
1a-1212	408	224	38	66
1a-1212	404	226	38	67
1a-1212	405	226	40	68
1a-1212	405	228	39	69
1a-1212	409	231	39	70
1a-1212	406	232	40	71
1a-1212	410	235	40	72
1a-1212	410	234	40	73
1a-1212	410	232	40	74
1a-1212	410	230	39	75
1a-1212	411	230	40	76
1a-1212	410	230	39	77
1a-1212	412	232	42	78
1a-1212	414	230	39	79
1a-1212	411	230	40	80
1a-1212	411	226	40	81
1a-1212	410	231	40	82
1a-1212	410	233	40	83
1a-1212	409	235	42	84
1a-1212	409	234	41	85
1a-1212	408	233	41	86
1a-1212	406	235	40	87
1a-1212	410	238	42	88
1a-1212	410	239	42	89
1a-1212	409	242	42	90
1a-1212	410	239	42	91
1a-1212	410	244	40	92
1a-1212	408	243	41	93
1a-1212	408	242	42	94
1a-1212	409	244	42	95
1a-1212	409	245	42	96
1a-1212	408	246	43	97
1a-1212	411	246	43	98
1a-1212	410	244	43	99
1a-1212	410	244	43	100
1a-1212	412	245	43	101
1a-1212	413	245	42	102
1a-1212	410	244	42	103
1a-1212	411	246	42	104
1a-1212	412	247	42	105
1a-1212	412	251	42	106
1a-1212	414	248	42	107
1a-1212	412	250	42	108
1a-1212	411	246	42	109
Branch	1a-122	r209	r209-25	#800080
1a-122	388	262	24	25
1a-122	397	265	23	26
1a-122	393	261	23	27
1a-122	395	272	25	28
1a-122	418	286	24	29
1a-122	424	288	25	30
1a-122	420	283	25	31
1a-122	430	275	25	32
1a-122	427	262	25	33
1a-122	417	237	26	34
1a-122	405	279	26	35
1a-122	409	287	28	36
1a-122	406	292	28	37
1a-122	407	292	28	38
1a-122	406	300	28	39
1a-122	405	304	28	40
1a-122	407	308	28	41
1a-122	407	308	28	42
1a-122	405	314	28	43
1a-122	409	317	28	44
1a-122	407	319	28	45
1a-122	407	283	36	46
1a-122	401	292	41	47
1a-122	401	295	41	48
1a-122	397	305	41	49
1a-122	393	308	41	50
1a-122	393	308	41	51
1a-122	393	308	41	52
1a-122	393	308	41	53
1a-122	393	308	41	54
1a-122	393	308	41	55
1a-122	394	302	41	56
1a-122	392	310	41	57
1a-122	393	307	44	58
1a-122	393	307	44	59
1a-122	393	307	44	60
1a-122	393	307	44	61
1a-122	393	307	44	62
1a-122	393	307	44	63
1a-122	395	308	44	64
1a-122	396	307	44	65
1a-122	401	297	44	66
1a-122	400	299	44	67
1a-122	400	300	44	68
1a-122	400	300	44	69
1a-122	402	297	44	70
1a-122	402	297	44	71
1a-122	402	297	44	72
1a-122	402	297	44	73
1a-122	402	297	44	74
1a-122	402	297	44	75
1a-122	405	299	44	76
1a-122	402	300	44	77
1a-122	402	300	44	78
1a-122	404	296	44	79
1a-122	404	296	44	80
1a-122	404	296	44	81
1a-122	404	296	44	82
1a-122	404	296	44	83
1a-122	404	296	44	84
1a-122	404	300	44	85
1a-122	405	300	44	86
1a-122	405	300	44	87
1a-122	405	300	44	88
1a-122	404	301	44	89
1a-122	404	301	44	90
1a-122	404	301	44	91
1a-122	404	305	44	92
1a-122	404	305	44	93
1a-122	404	305	44	94
1a-122	403	308	44	95
1a-122	403	308	44	96
1a-122	403	308	44	97
1a-122	403	308	44	98
1a-122	403	308	44	99
1a-122	403	308	44	100
1a-122	403	308	44	101
1a-122	403	308	44	102
1a-122	403	308	44	103
1a-122	403	307	44	104
1a-122	403	307	44	105
1a-122	403	307	44	106
1a-122	403	307	44	107
1a-122	403	307	44	108
1a-122	403	307	44	109
Branch	1a-2	r210	r210-1	#FFFF00
1a-2	324	298	21	1
1a-2	332	299	19	2
1a-2	344	309	22	3
1a-2	355	297	19	4
1a-2	346	298	18	5
1a-2	340	281	16	6
1a-2	342	297	18	7
1a-2	369	302	18	8
1a-2	369	302	18	9
Branch	1a-21	r211	r211-10	#FFFF00
1a-21	344	326	19	10
1a-21	333	343	17	11
1a-21	315	339	1	12
1a-21	309	358	1	13
1a-21	302	366	21	14
1a-21	300	372	21	15
1a-21	288	372	21	16
1a-21	288	378	21	17
1a-21	300	382	23	18
1a-21	300	382	23	19
1a-21	283	380	22	20
1a-21	288	374	21	21
1a-21	289	371	23	22
Branch	1a-211	r212	r212-23	#FFFF00
1a-211	297	363	21	23
1a-211	301	365	20	24
1a-211	286	369	20	25
1a-211	293	375	21	26
1a-211	293	375	21	27
1a-211	299	381	22	28
1a-211	309	390	19	29
1a-211	314	392	20	30
1a-211	332	371	19	31
1a-211	333	368	19	32
1a-211	335	374	22	33
1a-211	348	364	23	34
1a-211	317	393	27	35
1a-211	321	391	28	36
1a-211	319	391	28	37
1a-211	327	390	28	38
1a-211	328	403	28	39
1a-211	313	406	28	40
1a-211	305	408	28	41
1a-211	300	409	28	42
1a-211	299	413	28	43
1a-211	300	409	28	44
1a-211	308	410	28	45
1a-211	346	363	41	46
1a-211	353	360	41	47
1a-211	353	360	41	48
1a-211	351	357	41	49
1a-211	349	357	41	50
1a-211	346	357	41	51
1a-211	348	357	41	52
1a-211	349	357	44	53
1a-211	349	357	44	54
1a-211	339	361	44	55
1a-211	346	361	44	56
1a-211	344	361	44	57
1a-211	344	361	44	58
1a-211	341	365	44	59
1a-211	347	365	44	60
1a-211	347	361	44	61
1a-211	347	364	44	62
1a-211	340	368	44	63
1a-211	342	368	44	64
1a-211	342	368	44	65
1a-211	342	368	44	66
1a-211	343	368	45	67
1a-211	342	368	45	68
1a-211	339	371	45	69
1a-211	339	377	45	70
1a-211	339	377	45	71
1a-211	339	377	45	72
1a-211	333	380	45	73
1a-211	333	382	45	74
1a-211	333	382	45	75
1a-211	336	382	45	76
1a-211	339	381	45	77
1a-211	344	379	45	78
1a-211	344	379	45	79
1a-211	346	375	45	80
1a-211	346	375	45	81
1a-211	346	375	45	82
1a-211	346	375	45	83
1a-211	346	375	45	84
1a-211	346	375	45	85
1a-211	346	375	45	86
1a-211	344	376	45	87
1a-211	344	376	45	88
1a-211	344	376	45	89
1a-211	344	376	45	90
1a-211	344	376	45	91
1a-211	344	379	45	92
1a-211	344	379	45	93
1a-211	344	379	45	94
1a-211	344	379	45	95
1a-211	344	379	45	96
1a-211	344	379	45	97
1a-211	344	379	45	98
1a-211	346	379	45	99
1a-211	346	379	45	100
1a-211	347	379	45	101
1a-211	349	375	45	102
1a-211	349	376	45	103
1a-211	349	376	45	104
1a-211	347	382	45	105
1a-211	347	382	45	106
1a-211	346	381	45	107
1a-211	346	381	45	108
1a-211	346	381	45	109
Branch	1a-212	r213	r213-23	#FFFF00
1a-212	279	388	27	23
1a-212	271	397	29	24
1a-212	265	403	29	25
1a-212	255	405	30	26
1a-212	259	405	30	27
1a-212	266	408	31	28
1a-212	273	424	28	29
1a-212	269	426	28	30
1a-212	277	419	28	31
1a-212	276	412	28	32
1a-212	293	418	28	33
1a-212	302	409	28	34
1a-212	250	422	28	35
1a-212	258	426	28	36
1a-212	256	426	28	37
1a-212	256	426	28	38
1a-212	244	426	28	39
1a-212	245	429	28	40
1a-212	242	427	28	41
1a-212	241	426	28	42
1a-212	239	426	28	43
1a-212	248	426	28	44
1a-212	252	430	28	45
1a-212	296	397	44	46
1a-212	302	397	46	47
1a-212	298	400	46	48
1a-212	298	400	46	49
1a-212	291	403	46	50
1a-212	291	404	46	51
1a-212	288	405	46	52
1a-212	287	405	46	53
1a-212	286	407	46	54
1a-212	283	410	46	55
1a-212	283	412	46	56
1a-212	279	413	46	57
1a-212	279	415	46	58
1a-212	275	419	46	59
1a-212	277	419	46	60
1a-212	277	419	46	61
1a-212	277	419	46	62
1a-212	273	419	46	63
1a-212	271	419	46	64
1a-212	270	419	46	65
1a-212	270	419	46	66
1a-212	266	424	46	67
1a-212	266	422	46	68
1a-212	266	422	46	69
1a-212	266	422	46	70
1a-212	266	422	46	71
1a-212	266	422	46	72
1a-212	268	424	46	73
1a-212	266	424	46	74
1a-212	266	424	46	75
1a-212	266	424	46	76
1a-212	266	424	46	77
1a-212	266	424	46	78
1a-212	266	424	46	79
1a-212	266	424	46	80
1a-212	266	424	46	81
1a-212	266	424	46	82
1a-212	266	424	46	83
1a-212	266	424	46	84
1a-212	266	424	46	85
1a-212	266	424	46	86
1a-212	266	426	46	87
1a-212	266	426	46	88
1a-212	268	426	46	89
1a-212	266	421	46	90
1a-212	266	421	46	91
1a-212	266	421	46	92
1a-212	266	421	46	93
1a-212	266	421	46	94
1a-212	266	421	46	95
1a-212	266	421	46	96
1a-212	266	421	46	97
1a-212	266	421	46	98
1a-212	277	426	46	99
1a-212	277	426	46	100
1a-212	277	426	46	101
1a-212	277	426	46	102
1a-212	277	426	46	103
1a-212	277	426	46	104
1a-212	277	426	46	105
1a-212	277	426	46	106
1a-212	286	426	46	107
1a-212	286	426	46	108
1a-212	286	426	46	109
Branch	1a-22	r214	r214-10	#FFFF00
1a-22	386	297	22	10
1a-22	384	305	22	11
1a-22	384	305	23	12
1a-22	383	330	26	13
1a-22	374	333	25	14
1a-22	370	337	26	15
1a-22	372	333	26	16
1a-22	375	330	26	17
1a-22	375	342	27	18
1a-22	378	336	28	19
1a-22	376	341	27	20
1a-22	376	341	27	21
1a-22	367	343	28	22
1a-22	372	352	30	23
Branch	1a-221	r215	r215-24	#FFFF00
1a-221	383	331	30	24
1a-221	395	322	30	25
1a-221	395	323	30	26
1a-221	396	327	32	27
1a-221	394	332	32	28
1a-221	404	347	28	29
1a-221	409	348	28	30
1a-221	414	339	28	31
1a-221	419	333	28	32
1a-221	422	316	28	33
1a-221	421	292	28	34
1a-221	400	331	28	35
1a-221	402	328	28	36
1a-221	400	331	28	37
1a-221	402	335	28	38
1a-221	396	344	28	39
1a-221	397	342	28	40
1a-221	397	341	28	41
1a-221	397	337	28	42
1a-221	399	348	28	43
1a-221	396	348	28	44
1a-221	399	353	28	45
1a-221	402	290	45	46
1a-221	398	288	45	47
1a-221	397	286	45	48
1a-221	396	289	45	49
1a-221	396	291	45	50
1a-221	392	293	45	51
1a-221	393	296	45	52
1a-221	384	304	45	53
1a-221	387	299	45	54
1a-221	391	299	45	55
1a-221	395	294	45	56
1a-221	393	300	45	57
1a-221	394	298	45	58
1a-221	396	296	45	59
1a-221	396	293	45	60
1a-221	392	294	45	61
1a-221	392	296	45	62
1a-221	392	298	45	63
1a-221	392	294	45	64
1a-221	394	294	45	65
1a-221	395	294	45	66
1a-221	395	290	45	67
1a-221	396	288	45	68
1a-221	397	288	45	69
1a-221	398	288	45	70
1a-221	402	289	45	71
1a-221	402	287	45	72
1a-221	402	286	45	73
1a-221	406	285	45	74
1a-221	408	284	45	75
1a-221	405	288	45	76
1a-221	410	288	45	77
1a-221	405	288	45	78
1a-221	411	286	45	79
1a-221	412	285	45	80
1a-221	412	285	45	81
1a-221	414	285	45	82
1a-221	420	296	45	83
1a-221	420	298	45	84
1a-221	419	303	45	85
1a-221	418	302	45	86
1a-221	418	302	45	87
1a-221	422	296	45	88
1a-221	418	302	45	89
1a-221	420	304	45	90
1a-221	420	293	45	91
1a-221	418	289	45	92
1a-221	414	294	45	93
1a-221	414	294	45	94
1a-221	414	294	45	95
1a-221	414	295	45	96
1a-221	414	296	45	97
1a-221	414	298	45	98
1a-221	413	298	45	99
1a-221	417	308	45	100
1a-221	418	301	45	101
1a-221	417	300	45	102
1a-221	417	298	45	103
1a-221	417	297	45	104
1a-221	416	299	45	105
1a-221	416	309	45	106
1a-221	415	310	45	107
1a-221	415	310	45	108
1a-221	415	310	45	109
Branch	1a-222	r216	r216-24	#FFFF00
1a-222	350	370	30	24
1a-222	350	372	30	25
1a-222	347	385	30	26
1a-222	344	388	33	27
1a-222	343	387	33	28
1a-222	363	394	28	29
1a-222	358	396	28	30
1a-222	357	392	28	31
1a-222	363	388	28	32
1a-222	373	386	28	33
1a-222	384	367	28	34
1a-222	354	392	28	35
1a-222	356	388	28	36
1a-222	356	393	28	37
1a-222	356	394	28	38
1a-222	359	390	28	39
1a-222	341	406	28	40
1a-222	341	412	28	41
1a-222	332	409	28	42
1a-222	332	411	28	43
1a-222	337	406	28	44
1a-222	337	412	28	45
1a-222	356	359	45	46
1a-222	364	358	46	47
1a-222	364	358	46	48
1a-222	362	357	46	49
1a-222	362	358	46	50
1a-222	356	358	46	51
1a-222	357	360	46	52
1a-222	360	358	46	53
1a-222	360	358	46	54
1a-222	353	360	46	55
1a-222	353	363	46	56
1a-222	355	364	46	57
1a-222	355	364	46	58
1a-222	349	367	46	59
1a-222	353	371	46	60
1a-222	353	371	46	61
1a-222	353	371	46	62
1a-222	347	375	46	63
1a-222	347	376	46	64
1a-222	347	376	46	65
1a-222	347	376	46	66
1a-222	347	377	46	67
1a-222	347	377	46	68
1a-222	344	380	46	69
1a-222	344	383	46	70
1a-222	344	383	46	71
1a-222	344	383	46	72
1a-222	339	388	46	73
1a-222	339	389	46	74
1a-222	337	390	46	75
1a-222	340	390	46	76
1a-222	344	389	46	77
1a-222	350	386	46	78
1a-222	350	386	46	79
1a-222	352	381	46	80
1a-222	352	381	46	81
1a-222	352	381	46	82
1a-222	352	381	46	83
1a-222	352	381	46	84
1a-222	352	381	46	85
1a-222	352	381	46	86
1a-222	352	381	46	87
1a-222	352	382	46	88
1a-222	348	384	46	89
1a-222	349	384	46	90
1a-222	349	384	46	91
1a-222	349	384	46	92
1a-222	349	385	46	93
1a-222	349	385	46	94
1a-222	349	385	46	95
1a-222	349	385	46	96
1a-222	349	385	46	97
1a-222	349	385	46	98
1a-222	351	386	46	99
1a-222	351	386	46	100
1a-222	355	385	46	101
1a-222	357	381	46	102
1a-222	357	381	46	103
1a-222	357	381	46	104
1a-222	357	381	46	105
1a-222	354	386	46	106
1a-222	354	386	46	107
1a-222	351	387	46	108
1a-222	351	387	46	109
Branch	1b-1	r217	r217-1	#800080
1b-1	223	302	15	1
1b-1	240	311	13	2
1b-1	256	314	14	3
1b-1	260	305	14	4
1b-1	255	294	13	5
1b-1	240	312	11	6
1b-1	252	349	16	7
Branch	1b-11	r218	r218-8	#800080
1b-11	200	318	12	8
1b-11	224	335	12	9
1b-11	230	303	10	10
1b-11	204	308	10	11
1b-11	215	299	11	12
1b-11	237	293	14	13
Branch	1b-112	r222	r222-14	#800080
1b-112	210	309	12	14
1b-112	203	308	11	15
1b-112	199	315	14	16
1b-112	195	312	14	17
1b-112	191	317	14	18
1b-112	186	314	16	19
1b-112	189	309	16	20
Branch	1b-1121	r223	r223-21	#800080
1b-1121	203	298	16	21
1b-1121	217	287	13	22
1b-1121	209	285	13	23
1b-1121	200	291	13	24
1b-1121	194	293	12	25
1b-1121	198	297	12	26
1b-1121	198	297	12	27
1b-1121	193	304	14	28
1b-1121	211	301	7	29
1b-1121	213	297	7	30
1b-1121	218	287	7	31
1b-1121	217	268	7	32
1b-1121	223	294	9	33
Branch	1b-11211	r224	r224-34	#800080
1b-11211	216	295	10	34
1b-11211	197	304	9	35
1b-11211	198	309	10	36
1b-11211	195	309	10	37
1b-11211	187	312	11	38
1b-11211	193	313	12	39
1b-11211	188	312	11	40
1b-11211	185	313	12	41
1b-11211	183	309	12	42
1b-11211	195	312	13	43
Branch	1b-1122	r262	r262-21	#0000FF
1b-1122	186	321	17	21
1b-1122	174	323	19	22
1b-1122	162	322	18	23
1b-1122	169	341	18	24
1b-1122	172	349	21	25
1b-1122	177	357	20	26
1b-1122	171	361	22	27
1b-1122	171	362	22	28
1b-1122	172	354	17	29
1b-1122	181	352	19	30
Branch	1b-11221	r263	r263-31	#0000FF
1b-11221	203	322	15	31
1b-11221	189	317	12	32
1b-11221	190	333	14	33
1b-11221	195	345	15	34
1b-11221	177	344	16	35
1b-11221	180	348	18	36
Branch	1b-11222	r302	r302-31	#0000FF
1b-11222	175	356	20	31
1b-11222	176	355	19	32
1b-11222	185	371	20	33
1b-11222	200	385	21	34
1b-11222	156	377	25	35
1b-11222	151	375	25	36
1b-11222	153	380	25	37
1b-11222	148	372	25	38
1b-11222	155	374	26	39
Branch	1b-12	r325	r325-8	#800080
1b-12	272	366	19	8
1b-12	279	374	19	9
1b-12	283	355	17	10
1b-12	262	367	14	11
1b-12	254	349	14	12
1b-12	249	363	14	13
1b-12	245	347	15	14
1b-12	238	351	17	15
1b-12	237	351	16	16
1b-12	235	357	17	17
1b-12	235	360	17	18
1b-12	247	360	17	19
1b-12	244	358	17	20
1b-12	244	358	17	21
1b-12	237	350	18	22
1b-12	237	350	19	23
Branch	1b-121	r326	r326-24	#800080
1b-121	243	345	16	24
1b-121	240	340	16	25
1b-121	251	347	15	26
1b-121	256	346	15	27
1b-121	259	350	17	28
1b-121	258	362	11	29
1b-121	261	367	12	30
1b-121	262	359	13	31
1b-121	276	338	15	32
Branch	1b-1212	r354	r354-33	#800080
1b-1212	289	359	17	33
1b-1212	311	369	19	34
1b-1212	274	388	23	35
1b-1212	282	398	26	36
1b-1212	281	399	26	37
1b-1212	277	401	28	38
1b-1212	277	410	28	39
1b-1212	278	411	28	40
1b-1212	273	410	28	41
1b-1212	268	411	28	42
1b-1212	268	414	28	43
1b-1212	272	414	28	44
1b-1212	279	411	28	45
1b-1212	289	392	37	46
1b-1212	295	393	41	47
1b-1212	288	395	41	48
1b-1212	288	395	41	49
1b-1212	284	397	41	50
1b-1212	287	398	41	51
1b-1212	279	400	44	52
1b-1212	279	400	44	53
1b-1212	279	401	44	54
1b-1212	278	403	44	55
1b-1212	278	406	44	56
1b-1212	271	407	44	57
1b-1212	274	408	44	58
1b-1212	270	411	44	59
1b-1212	273	411	44	60
1b-1212	270	410	44	61
1b-1212	270	410	44	62
1b-1212	266	410	44	63
1b-1212	266	411	44	64
1b-1212	266	411	44	65
1b-1212	266	411	44	66
1b-1212	263	414	45	67
1b-1212	263	414	45	68
1b-1212	263	414	45	69
1b-1212	263	414	45	70
1b-1212	263	414	45	71
1b-1212	263	414	45	72
1b-1212	263	414	45	73
1b-1212	263	414	45	74
1b-1212	263	414	45	75
1b-1212	261	414	45	76
1b-1212	263	416	45	77
1b-1212	263	416	45	78
1b-1212	263	416	45	79
1b-1212	263	416	45	80
1b-1212	263	416	45	81
1b-1212	263	416	45	82
1b-1212	263	416	45	83
1b-1212	263	416	45	84
1b-1212	263	416	45	85
1b-1212	259	417	45	86
1b-1212	259	417	45	87
1b-1212	263	419	45	88
1b-1212	263	419	45	89
1b-1212	263	419	45	90
1b-1212	263	419	45	91
1b-1212	263	419	45	92
1b-1212	263	419	45	93
1b-1212	263	419	45	94
1b-1212	263	419	45	95
1b-1212	263	419	45	96
1b-1212	263	419	45	97
1b-1212	277	419	45	98
1b-1212	277	419	45	99
1b-1212	277	419	45	100
1b-1212	277	419	45	101
1b-1212	277	419	45	102
1b-1212	277	419	45	103
1b-1212	277	419	45	104
1b-1212	277	419	45	105
1b-1212	281	418	45	106
1b-1212	284	417	45	107
1b-1212	284	417	45	108
1b-1212	286	414	45	109
Branch	1b-122	r355	r355-24	#800080
1b-122	242	365	23	24
1b-122	237	375	24	25
1b-122	234	391	24	26
1b-122	239	388	22	27
1b-122	237	395	24	28
1b-122	224	401	21	29
1b-122	224	403	21	30
1b-122	224	394	21	31
1b-122	228	391	20	32
1b-122	234	400	23	33
1b-122	249	403	24	34
1b-122	204	408	28	35
1b-122	203	409	28	36
1b-122	204	411	28	37
1b-122	196	413	28	38
1b-122	188	410	28	39
1b-122	193	416	28	40
1b-122	187	412	28	41
1b-122	198	417	28	42
1b-122	205	423	28	43
1b-122	203	423	28	44
1b-122	205	424	28	45
1b-122	210	403	37	46
1b-122	210	403	37	47
1b-122	204	399	37	48
1b-122	196	399	37	49
1b-122	206	399	37	50
1b-122	200	403	41	51
1b-122	199	403	41	52
1b-122	187	403	41	53
1b-122	193	404	41	54
1b-122	193	404	41	55
1b-122	193	406	41	56
1b-122	187	408	41	57
1b-122	189	406	41	58
1b-122	184	406	41	59
1b-122	188	408	41	60
1b-122	187	408	41	61
1b-122	185	408	41	62
1b-122	185	408	41	63
1b-122	185	408	41	64
1b-122	185	408	41	65
1b-122	185	408	41	66
1b-122	182	408	44	67
1b-122	182	408	44	68
1b-122	182	408	44	69
1b-122	183	410	44	70
1b-122	183	410	44	71
1b-122	183	410	44	72
1b-122	173	408	44	73
1b-122	177	409	44	74
1b-122	177	409	44	75
1b-122	177	409	44	76
1b-122	173	409	44	77
1b-122	170	408	44	78
1b-122	170	408	44	79
1b-122	170	408	44	80
1b-122	170	408	44	81
1b-122	170	410	44	82
1b-122	170	410	44	83
1b-122	175	414	45	84
1b-122	175	414	45	85
1b-122	175	414	45	86
1b-122	175	414	45	87
1b-122	175	414	45	88
1b-122	175	414	45	89
1b-122	177	414	45	90
1b-122	178	414	45	91
1b-122	178	414	45	92
1b-122	178	414	45	93
1b-122	178	414	45	94
1b-122	173	410	45	95
1b-122	177	411	45	96
1b-122	174	411	45	97
1b-122	175	412	45	98
1b-122	175	412	45	99
1b-122	175	412	45	100
1b-122	175	412	45	101
1b-122	175	412	45	102
1b-122	175	412	45	103
1b-122	175	412	45	104
1b-122	175	412	45	105
1b-122	175	412	45	106
1b-122	175	412	45	107
1b-122	175	412	45	108
1b-122	175	412	45	109
Branch	1b-2	r356	r356-1	#FFFF00
1b-2	161	313	17	1
1b-2	159	323	19	2
1b-2	170	341	22	3
1b-2	176	336	20	4
1b-2	176	336	17	5
1b-2	168	336	14	6
1b-2	165	347	16	7
1b-2	188	360	20	8
1b-2	192	379	23	9
Branch	1b-21	r357	r357-10	#FFFF00
1b-21	187	342	17	10
1b-21	167	333	14	11
1b-21	151	314	15	12
1b-21	146	303	1	13
1b-21	135	308	18	14
1b-21	137	312	18	15
1b-21	130	306	18	16
1b-21	123	297	18	17
1b-21	125	302	18	18
1b-21	124	303	18	19
1b-21	123	301	18	20
1b-21	127	306	21	21
1b-21	125	302	23	22
Branch	1b-211	r358	r358-23	#FFFF00
1b-211	135	313	20	23
1b-211	127	317	20	24
1b-211	132	334	21	25
1b-211	133	340	23	26
1b-211	131	342	23	27
1b-211	128	340	23	28
1b-211	121	312	17	29
1b-211	122	324	19	30
1b-211	140	321	17	31
1b-211	139	317	18	32
1b-211	137	335	20	33
1b-211	152	366	21	34
1b-211	117	350	25	35
1b-211	115	355	25	36
1b-211	117	358	27	37
1b-211	116	360	28	38
1b-211	124	372	28	39
1b-211	112	365	28	40
1b-211	104	364	28	41
1b-211	105	367	28	42
1b-211	104	371	28	43
1b-211	104	373	28	44
1b-211	98	370	28	45
1b-211	116	357	45	46
1b-211	116	357	45	47
1b-211	113	357	45	48
1b-211	113	357	45	49
1b-211	110	357	45	50
1b-211	105	363	45	51
1b-211	112	363	45	52
1b-211	112	363	45	53
1b-211	112	363	45	54
1b-211	112	363	45	55
1b-211	112	363	45	56
1b-211	112	363	45	57
1b-211	112	363	45	58
1b-211	112	363	45	59
1b-211	112	363	45	60
1b-211	112	363	45	61
1b-211	112	363	45	62
1b-211	112	363	45	63
1b-211	112	363	45	64
1b-211	112	363	45	65
1b-211	112	363	45	66
1b-211	112	363	45	67
1b-211	112	363	45	68
1b-211	112	363	45	69
1b-211	112	363	45	70
1b-211	112	363	45	71
1b-211	112	363	45	72
1b-211	112	363	45	73
1b-211	112	363	45	74
1b-211	112	363	45	75
1b-211	112	363	45	76
1b-211	112	363	45	77
1b-211	112	363	45	78
1b-211	112	363	45	79
1b-211	112	363	45	80
1b-211	112	363	45	81
1b-211	112	363	45	82
1b-211	112	363	45	83
1b-211	112	363	45	84
1b-211	112	363	45	85
1b-211	112	363	45	86
1b-211	112	363	45	87
1b-211	115	369	45	88
1b-211	116	369	45	89
1b-211	116	369	45	90
1b-211	116	369	45	91
1b-211	116	369	45	92
1b-211	116	369	45	93
1b-211	116	369	45	94
1b-211	116	369	45	95
1b-211	116	369	45	96
1b-211	116	369	45	97
1b-211	116	369	45	98
1b-211	116	369	45	99
1b-211	116	369	45	100
1b-211	116	369	45	101
1b-211	116	369	45	102
1b-211	116	369	45	103
1b-211	113	367	45	104
1b-211	113	367	45	105
1b-211	113	367	45	106
1b-211	113	367	45	107
1b-211	113	367	45	108
1b-211	113	367	45	109
Branch	1b-212	r359	r359-23	#FFFF00
1b-212	104	294	27	23
1b-212	90	290	27	24
1b-212	91	295	27	25
1b-212	96	308	25	26
1b-212	97	308	25	27
1b-212	92	304	28	28
1b-212	76	291	28	29
1b-212	80	291	28	30
1b-212	85	278	28	31
1b-212	81	266	28	32
1b-212	79	281	28	33
1b-212	80	312	28	34
1b-212	61	274	28	35
1b-212	63	281	28	36
1b-212	61	273	28	37
1b-212	63	266	28	38
1b-212	53	262	28	39
1b-212	52	258	28	40
1b-212	52	261	28	41
1b-212	52	259	28	42
1b-212	50	260	28	43
1b-212	50	259	28	44
1b-212	48	261	28	45
1b-212	68	275	41	46
1b-212	68	275	41	47
1b-212	68	275	41	48
1b-212	68	275	41	49
1b-212	65	278	41	50
1b-212	65	284	41	51
1b-212	65	284	41	52
1b-212	65	284	41	53
1b-212	65	284	41	54
1b-212	63	281	41	55
1b-212	63	281	41	56
1b-212	62	281	41	57
1b-212	59	284	44	58
1b-212	59	282	44	59
1b-212	59	282	44	60
1b-212	59	282	44	61
1b-212	60	279	44	62
1b-212	60	279	44	63
1b-212	60	279	44	64
1b-212	60	280	44	65
1b-212	60	280	44	66
1b-212	60	283	44	67
1b-212	62	283	44	68
1b-212	64	287	44	69
1b-212	64	287	44	70
1b-212	64	287	44	71
1b-212	64	289	44	72
1b-212	66	290	44	73
1b-212	66	290	44	74
1b-212	66	290	44	75
1b-212	67	293	44	76
1b-212	67	293	44	77
1b-212	67	293	44	78
1b-212	67	293	44	79
1b-212	68	290	44	80
1b-212	68	290	44	81
1b-212	68	290	44	82
1b-212	68	290	44	83
1b-212	68	290	44	84
1b-212	65	284	44	85
1b-212	65	284	44	86
1b-212	65	284	44	87
1b-212	65	284	44	88
1b-212	65	285	44	89
1b-212	65	285	44	90
1b-212	65	285	44	91
1b-212	65	285	44	92
1b-212	63	288	44	93
1b-212	63	288	44	94
1b-212	63	288	44	95
1b-212	67	291	44	96
1b-212	67	291	44	97
1b-212	67	291	44	98
1b-212	67	291	44	99
1b-212	67	291	44	100
1b-212	63	289	44	101
1b-212	63	289	44	102
1b-212	63	289	44	103
1b-212	63	289	44	104
1b-212	63	289	44	105
1b-212	63	289	44	106
1b-212	63	289	44	107
1b-212	63	289	44	108
1b-212	63	289	44	109
Branch	1b-22	r360	r360-10	#FFFF00
1b-22	212	373	22	10
1b-22	208	383	20	11
1b-22	190	371	21	12
1b-22	182	377	1	13
1b-22	186	379	25	14
1b-22	179	382	25	15
1b-22	161	378	26	16
1b-22	159	380	26	17
1b-22	162	382	26	18
1b-22	166	386	28	19
1b-22	166	386	28	20
1b-22	169	386	27	21
1b-22	166	385	27	22
1b-22	170	373	26	23
1b-22	160	378	29	24
Branch	1b-221	r361	r361-25	#FFFF00
1b-221	187	394	30	25
1b-221	186	405	32	26
1b-221	186	402	33	27
1b-221	191	409	33	28
1b-221	165	398	28	29
1b-221	176	408	28	30
1b-221	172	401	28	31
1b-221	171	394	28	32
1b-221	175	405	28	33
1b-221	206	408	28	34
1b-221	163	408	28	35
1b-221	158	406	28	36
1b-221	162	408	28	37
1b-221	157	406	28	38
1b-221	156	406	28	39
1b-221	150	409	28	40
1b-221	148	408	28	41
1b-221	145	406	28	42
1b-221	147	408	28	43
1b-221	154	413	28	44
1b-221	150	411	28	45
1b-221	194	399	46	46
1b-221	194	399	46	47
1b-221	194	399	46	48
1b-221	194	399	46	49
1b-221	194	399	46	50
1b-221	194	399	46	51
1b-221	193	404	46	52
1b-221	189	404	46	53
1b-221	189	404	46	54
1b-221	189	404	46	55
1b-221	187	407	46	56
1b-221	179	408	46	57
1b-221	182	408	46	58
1b-221	180	409	46	59
1b-221	184	410	46	60
1b-221	184	415	46	61
1b-221	184	415	46	62
1b-221	184	415	46	63
1b-221	184	415	46	64
1b-221	188	417	46	65
1b-221	186	417	46	66
1b-221	183	417	46	67
1b-221	183	417	46	68
1b-221	181	417	46	69
1b-221	181	417	46	70
1b-221	181	417	46	71
1b-221	182	418	46	72
1b-221	178	418	46	73
1b-221	178	418	46	74
1b-221	173	418	46	75
1b-221	173	418	46	76
1b-221	171	418	46	77
1b-221	165	416	46	78
1b-221	165	416	46	79
1b-221	168	417	46	80
1b-221	168	417	46	81
1b-221	168	418	46	82
1b-221	168	418	46	83
1b-221	171	420	46	84
1b-221	171	420	46	85
1b-221	171	420	46	86
1b-221	171	420	46	87
1b-221	171	420	46	88
1b-221	171	420	46	89
1b-221	171	420	46	90
1b-221	178	423	46	91
1b-221	178	423	46	92
1b-221	178	423	46	93
1b-221	177	423	46	94
1b-221	174	419	46	95
1b-221	174	419	46	96
1b-221	174	419	46	97
1b-221	174	419	46	98
1b-221	174	419	46	99
1b-221	174	419	46	100
1b-221	174	419	46	101
1b-221	171	419	46	102
1b-221	171	419	46	103
1b-221	171	419	46	104
1b-221	172	419	46	105
1b-221	172	419	46	106
1b-221	172	419	46	107
1b-221	172	419	46	108
1b-221	172	419	46	109
Branch	1b-222	r362	r362-25	#FFFF00
1b-222	141	370	33	25
1b-222	132	374	33	26
1b-222	124	367	33	27
1b-222	124	367	33	28
1b-222	117	358	28	29
1b-222	123	369	28	30
1b-222	122	359	28	31
1b-222	124	349	28	32
1b-222	129	372	28	33
1b-222	148	395	28	34
1b-222	115	385	28	35
1b-222	110	382	28	36
1b-222	113	383	28	37
1b-222	113	383	28	38
1b-222	129	398	28	39
1b-222	120	390	28	40
1b-222	106	386	28	41
1b-222	106	386	28	42
1b-222	108	387	28	43
1b-222	110	392	28	44
1b-222	110	392	28	45
1b-222	124	358	34	46
1b-222	126	361	34	47
1b-222	128	363	35	48
1b-222	129	367	39	49
1b-222	132	371	38	50
1b-222	132	372	38	51
1b-222	139	378	38	52
1b-222	129	376	40	53
1b-222	129	375	40	54
1b-222	127	377	40	55
1b-222	128	377	40	56
1b-222	122	375	40	57
1b-222	124	376	41	58
1b-222	116	371	41	59
1b-222	120	372	41	60
1b-222	120	373	41	61
1b-222	120	373	41	62
1b-222	120	373	40	63
1b-222	122	374	40	64
1b-222	125	376	40	65
1b-222	126	380	40	66
1b-222	126	378	39	67
1b-222	126	379	39	68
1b-222	129	383	39	69
1b-222	128	380	39	70
1b-222	126	382	39	71
1b-222	127	380	39	72
1b-222	124	380	39	73
1b-222	128	380	39	74
1b-222	124	381	38	75
1b-222	126	381	39	76
1b-222	122	380	39	77
1b-222	122	379	39	78
1b-222	121	378	39	79
1b-222	120	378	39	80
1b-222	122	379	39	81
1b-222	118	378	39	82
1b-222	116	376	40	83
1b-222	118	379	40	84
1b-222	116	376	39	85
1b-222	116	376	39	86
1b-222	118	379	39	87
1b-222	117	378	39	88
1b-222	117	380	39	89
1b-222	120	382	39	90
1b-222	119	381	39	91
1b-222	124	382	39	92
1b-222	123	382	39	93
1b-222	123	382	39	94
1b-222	122	382	39	95
1b-222	125	383	39	96
1b-222	126	384	39	97
1b-222	128	384	39	98
1b-222	126	384	39	99
1b-222	125	382	39	100
1b-222	123	382	39	101
1b-222	122	380	39	102
1b-222	121	378	39	103
1b-222	121	378	39	104
1b-222	120	380	39	105
1b-222	123	380	39	106
1b-222	124	382	39	107
1b-222	123	383	39	108
1b-222	124	381	39	109
Branch	1c-1	r363	r363-1	#800080
1c-1	160	212	15	1
1c-1	159	221	12	2
1c-1	182	232	10	3
1c-1	195	225	12	4
1c-1	177	230	12	5
1c-1	166	230	12	6
Branch	1c-11	r364	r364-7	#800080
1c-11	161	225	12	7
1c-11	163	202	10	8
1c-11	188	223	9	9
1c-11	193	217	11	10
1c-11	205	213	13	11
1c-11	205	213	13	12
Branch	1c-111	r365	r365-13	#800080
1c-111	248	249	10	13
1c-111	238	259	9	14
1c-111	236	254	9	15
1c-111	230	254	9	16
1c-111	228	251	10	17
1c-111	227	252	10	18
1c-111	228	262	10	19
1c-111	228	260	10	20
1c-111	217	257	10	21
1c-111	220	248	11	22
1c-111	217	253	10	23
1c-111	217	255	10	24
1c-111	217	253	11	25
1c-111	217	255	11	26
1c-111	219	257	12	27
1c-111	220	258	12	28
1c-111	235	241	4	29
1c-111	245	238	4	30
1c-111	256	229	4	31
1c-111	253	218	4	32
1c-111	245	231	5	33
1c-111	236	254	5	34
Branch	1c-1111	r366	r366-35	#800080
1c-1111	240	258	5	35
1c-1111	241	254	5	36
1c-1111	236	261	6	37
1c-1111	238	261	6	38
1c-1111	233	263	7	39
1c-1111	233	262	7	40
1c-1111	233	261	7	41
1c-1111	238	266	8	42
1c-1111	239	265	9	43
1c-1111	241	266	9	44
1c-1111	240	269	9	45
1c-1111	231	209	6	46
1c-1111	229	210	6	47
1c-1111	221	207	7	48
1c-1111	215	206	9	49
1c-1111	214	214	11	50
1c-1111	214	213	11	51
1c-1111	212	214	11	52
1c-1111	210	220	11	53
1c-1111	210	225	11	54
1c-1111	205	227	15	55
1c-1111	209	221	15	56
1c-1111	204	230	15	57
1c-1111	210	230	15	58
1c-1111	211	234	15	59
1c-1111	209	236	15	60
1c-1111	212	239	15	61
1c-1111	206	236	15	62
1c-1111	206	242	15	63
1c-1111	208	241	15	64
1c-1111	210	238	15	65
1c-1111	210	241	15	66
1c-1111	209	242	15	67
1c-1111	211	239	15	68
1c-1111	213	238	15	69
1c-1111	210	239	15	70
1c-1111	209	239	15	71
1c-1111	209	240	17	72
1c-1111	206	239	17	73
1c-1111	210	239	17	74
1c-1111	206	240	17	75
1c-1111	209	240	17	76
1c-1111	209	240	17	77
1c-1111	209	240	17	78
1c-1111	209	240	17	79
1c-1111	209	242	17	80
1c-1111	205	242	17	81
1c-1111	206	242	17	82
1c-1111	210	236	17	83
1c-1111	216	239	17	84
1c-1111	214	234	17	85
1c-1111	210	232	17	86
1c-1111	210	234	17	87
1c-1111	211	235	17	88
1c-1111	211	237	20	89
1c-1111	211	240	20	90
1c-1111	215	239	20	91
1c-1111	218	239	20	92
1c-1111	218	239	20	93
1c-1111	216	241	20	94
1c-1111	216	243	20	95
1c-1111	216	243	20	96
1c-1111	214	245	20	97
1c-1111	218	245	20	98
1c-1111	219	241	20	99
1c-1111	219	243	20	100
1c-1111	218	243	20	101
1c-1111	219	244	20	102
1c-1111	221	242	20	103
1c-1111	221	242	20	104
1c-1111	221	242	20	105
1c-1111	221	242	20	106
1c-1111	221	242	20	107
1c-1111	221	242	20	108
1c-1111	221	242	20	109
Branch	1c-1112	r367	r367-35	#800080
1c-1112	220	275	6	35
1c-1112	218	283	6	36
1c-1112	216	273	6	37
1c-1112	215	278	7	38
1c-1112	217	278	7	39
1c-1112	221	279	7	40
1c-1112	216	275	8	41
1c-1112	219	279	8	42
1c-1112	223	282	9	43
1c-1112	221	279	9	44
1c-1112	228	284	9	45
1c-1112	239	231	8	46
1c-1112	229	236	8	47
1c-1112	223	238	8	48
1c-1112	219	241	10	49
1c-1112	221	242	10	50
1c-1112	215	239	10	51
1c-1112	213	241	10	52
1c-1112	214	251	13	53
1c-1112	219	252	13	54
1c-1112	206	245	15	55
1c-1112	220	241	15	56
1c-1112	217	250	15	57
1c-1112	227	256	15	58
1c-1112	227	259	15	59
1c-1112	227	259	15	60
1c-1112	223	263	15	61
1c-1112	215	263	15	62
1c-1112	216	263	15	63
1c-1112	216	263	15	64
1c-1112	217	261	15	65
1c-1112	220	259	15	66
1c-1112	214	261	15	67
1c-1112	217	260	15	68
1c-1112	221	257	15	69
1c-1112	221	257	15	70
1c-1112	215	257	15	71
1c-1112	215	257	15	72
1c-1112	206	257	17	73
1c-1112	210	257	17	74
1c-1112	210	257	17	75
1c-1112	214	257	17	76
1c-1112	214	257	17	77
1c-1112	214	258	17	78
1c-1112	217	257	17	79
1c-1112	220	259	19	80
1c-1112	219	258	19	81
1c-1112	219	258	19	82
1c-1112	219	258	19	83
1c-1112	228	253	19	84
1c-1112	217	250	19	85
1c-1112	217	248	19	86
1c-1112	213	250	19	87
1c-1112	213	252	19	88
1c-1112	211	254	19	89
1c-1112	211	259	19	90
1c-1112	213	259	19	91
1c-1112	218	259	19	92
1c-1112	216	258	19	93
1c-1112	216	258	19	94
1c-1112	214	261	19	95
1c-1112	218	263	19	96
1c-1112	218	263	19	97
1c-1112	218	263	19	98
1c-1112	218	263	19	99
1c-1112	221	264	19	100
1c-1112	221	264	19	101
1c-1112	221	264	19	102
1c-1112	222	261	19	103
1c-1112	224	264	19	104
1c-1112	220	261	19	105
1c-1112	223	259	19	106
1c-1112	223	259	19	107
1c-1112	223	259	19	108
1c-1112	225	259	19	109
Branch	1c-112	r368	r368-13	#800080
1c-112	210	199	9	13
1c-112	191	197	10	14
1c-112	167	181	13	15
1c-112	168	182	13	16
1c-112	179	188	17	17
1c-112	190	196	18	18
Branch	1c-1121	r369	r369-19	#800080
1c-1121	216	212	13	19
1c-1121	220	213	12	20
1c-1121	216	207	11	21
1c-1121	209	208	13	22
1c-1121	202	209	12	23
1c-1121	197	214	12	24
1c-1121	194	213	12	25
1c-1121	193	213	12	26
1c-1121	205	209	12	27
1c-1121	207	192	12	28
1c-1121	221	188	9	29
1c-1121	221	186	12	30
Branch	1c-11211	r370	r370-31	#800080
1c-11211	225	203	10	31
1c-11211	212	196	8	32
1c-11211	205	210	8	33
1c-11211	196	225	8	34
1c-11211	197	235	9	35
Branch	1c-11212	r527	r527-31	#800080
1c-11212	237	157	13	31
1c-11212	235	128	12	32
1c-11212	221	136	13	33
1c-11212	199	156	12	34
1c-11212	213	166	10	35
1c-11212	206	164	10	36
1c-11212	212	186	10	37
Branch	1c-1122	r612	r612-19	#0000FF
1c-1122	161	176	17	19
1c-1122	153	163	16	20
1c-1122	146	163	16	21
1c-1122	142	179	17	22
1c-1122	142	182	19	23
1c-1122	143	178	20	24
1c-1122	152	173	22	25
1c-1122	155	192	21	26
Branch	1c-11222	r614	r614-27	#0000FF
1c-11222	131	170	25	27
1c-11222	122	163	24	28
1c-11222	139	187	22	29
1c-11222	119	185	21	30
1c-11222	135	170	21	31
1c-11222	137	163	21	32
1c-11222	128	171	21	33
1c-11222	123	214	21	34
Branch	1c-112222	r710	r710-35	#0000FF
1c-112222	121	183	19	35
1c-112222	113	176	20	36
1c-112222	127	182	18	37
1c-112222	117	179	19	38
1c-112222	118	169	21	39
Branch	1c-12	r835	r835-7	#800080
1c-12	113	269	13	7
1c-12	112	278	15	8
1c-12	132	296	15	9
1c-12	142	276	14	10
1c-12	129	260	14	11
1c-12	147	250	1	12
1c-12	147	244	13	13
1c-12	132	249	15	14
1c-12	133	246	15	15
1c-12	131	243	15	16
1c-12	133	251	15	17
1c-12	131	250	15	18
1c-12	130	243	17	19
1c-12	125	243	17	20
1c-12	118	237	18	21
1c-12	138	252	19	22
1c-12	132	251	20	23
Branch	1c-121	r836	r836-24	#800080
1c-121	139	257	18	24
1c-121	132	262	16	25
1c-121	135	272	16	26
1c-121	135	269	17	27
1c-121	131	266	17	28
1c-121	141	252	13	29
1c-121	147	273	13	30
1c-121	147	261	13	31
1c-121	151	244	14	32
1c-121	157	272	13	33
Branch	1c-1212	r892	r892-34	#800080
1c-1212	133	308	16	34
1c-1212	106	299	18	35
1c-1212	107	300	19	36
1c-1212	103	307	21	37
1c-1212	96	301	22	38
1c-1212	86	301	24	39
1c-1212	84	304	26	40
1c-1212	77	297	28	41
1c-1212	74	299	28	42
1c-1212	75	301	28	43
1c-1212	76	306	28	44
1c-1212	75	306	28	45
1c-1212	81	282	28	46
1c-1212	79	286	30	47
1c-1212	77	288	32	48
1c-1212	78	302	33	49
1c-1212	78	302	33	50
1c-1212	76	302	32	51
1c-1212	78	310	34	52
1c-1212	75	310	34	53
1c-1212	73	308	34	54
1c-1212	68	306	34	55
1c-1212	68	305	35	56
1c-1212	68	305	35	57
1c-1212	67	306	36	58
1c-1212	64	306	36	59
1c-1212	66	304	36	60
1c-1212	63	301	36	61
1c-1212	65	301	36	62
1c-1212	64	302	35	63
1c-1212	64	302	35	64
1c-1212	61	301	37	65
1c-1212	63	299	37	66
1c-1212	60	297	36	67
1c-1212	64	299	36	68
1c-1212	63	299	36	70
1c-1212	62	298	35	71
1c-1212	64	300	36	72
1c-1212	60	299	35	73
1c-1212	64	300	37	74
1c-1212	63	300	36	75
1c-1212	65	302	36	76
1c-1212	63	303	37	77
1c-1212	62	302	37	78
1c-1212	62	301	37	79
1c-1212	64	298	36	80
1c-1212	60	298	36	81
1c-1212	62	301	36	82
1c-1212	64	303	37	83
1c-1212	64	303	37	84
1c-1212	63	302	37	85
1c-1212	64	302	37	86
1c-1212	60	300	36	87
1c-1212	62	302	38	88
1c-1212	60	296	37	89
1c-1212	62	299	37	90
1c-1212	65	303	37	91
1c-1212	66	302	37	92
1c-1212	64	301	37	93
1c-1212	66	301	37	94
1c-1212	66	302	37	95
1c-1212	68	302	37	96
1c-1212	65	300	38	97
1c-1212	68	300	39	98
1c-1212	67	303	37	99
1c-1212	71	302	38	100
1c-1212	64	298	38	101
1c-1212	66	298	37	102
1c-1212	66	299	37	103
1c-1212	66	298	39	104
1c-1212	67	300	38	105
1c-1212	64	300	37	106
1c-1212	67	300	38	107
1c-1212	66	300	38	108
1c-1212	67	302	39	109
Branch	1c-122	r893	r893-24	#800080
1c-122	104	244	24	24
1c-122	91	233	23	25
1c-122	93	244	23	26
1c-122	99	236	22	27
1c-122	97	230	22	28
1c-122	96	238	19	29
1c-122	100	244	19	30
1c-122	101	227	21	31
1c-122	99	210	21	32
1c-122	94	241	22	33
1c-122	86	258	23	34
1c-122	85	223	23	35
1c-122	77	234	24	36
1c-122	78	238	24	37
1c-122	77	227	24	38
1c-122	76	206	24	39
1c-122	74	215	24	40
1c-122	71	223	25	41
1c-122	67	212	26	42
1c-122	68	219	26	43
1c-122	67	222	27	44
1c-122	65	211	27	45
1c-122	78	199	28	46
1c-122	76	184	30	47
1c-122	71	200	30	48
1c-122	69	202	30	49
1c-122	65	204	31	50
1c-122	63	209	32	51
1c-122	62	212	32	52
1c-122	59	210	32	53
1c-122	65	206	32	54
1c-122	58	204	34	55
1c-122	60	202	34	56
1c-122	55	212	34	57
1c-122	58	204	34	58
1c-122	54	202	36	59
1c-122	54	204	36	60
1c-122	54	205	35	61
1c-122	56	208	34	62
1c-122	56	204	35	63
1c-122	56	204	34	64
1c-122	58	202	35	65
1c-122	56	198	35	66
1c-122	56	204	35	67
1c-122	57	201	34	68
1c-122	56	198	35	69
1c-122	56	199	35	70
1c-122	53	199	35	71
1c-122	54	199	36	72
1c-122	54	198	35	73
1c-122	56	200	35	74
1c-122	56	198	35	75
1c-122	55	198	35	76
1c-122	56	196	35	77
1c-122	57	197	36	78
1c-122	55	196	35	79
1c-122	57	192	36	80
1c-122	56	192	35	81
1c-122	59	188	35	82
1c-122	57	188	35	83
1c-122	56	192	36	84
1c-122	60	188	34	85
1c-122	62	186	34	86
1c-122	60	184	34	87
1c-122	60	186	34	88
1c-122	60	189	34	89
1c-122	60	188	34	90
1c-122	60	188	34	91
1c-122	62	187	34	92
1c-122	60	190	35	93
1c-122	61	186	35	94
1c-122	60	188	35	95
1c-122	60	189	35	96
1c-122	61	187	35	97
1c-122	62	184	35	98
1c-122	63	183	35	99
1c-122	63	186	35	100
1c-122	63	182	35	101
1c-122	66	182	35	102
1c-122	65	178	35	103
1c-122	65	180	35	104
1c-122	64	182	35	105
1c-122	64	182	35	106
1c-122	64	183	35	107
1c-122	64	183	35	108
1c-122	64	182	35	109
Branch	1c-2	r894	r894-1	#FFFF00
1c-2	103	167	19	1
1c-2	107	139	19	2
1c-2	107	139	21	3
1c-2	111	125	20	4
1c-2	115	134	20	5
1c-2	113	161	20	6
1c-2	101	157	21	7
1c-2	109	160	21	8
1c-2	112	184	23	9
Branch	1c-21	r895	r895-10	#FFFF00
1c-21	147	139	21	10
1c-21	169	140	20	11
1c-21	167	116	17	12
1c-21	185	112	1	13
1c-21	154	125	18	14
1c-21	155	118	21	15
1c-21	158	116	21	16
1c-21	158	116	21	17
1c-21	164	114	22	18
1c-21	176	108	22	19
1c-21	196	109	20	20
1c-21	194	120	23	21
Branch	1c-211	r896	r896-22	#FFFF00
1c-211	177	134	18	22
1c-211	181	139	16	23
1c-211	177	131	17	24
1c-211	169	126	19	25
1c-211	169	130	19	26
1c-211	178	138	21	27
1c-211	166	128	22	28
1c-211	180	135	16	29
1c-211	187	130	16	30
1c-211	195	110	18	31
1c-211	202	88	20	32
1c-211	181	103	20	33
1c-211	141	142	19	34
1c-211	155	125	18	35
1c-211	156	120	18	36
1c-211	159	124	17	37
1c-211	150	117	19	38
1c-211	150	114	20	39
1c-211	137	116	22	40
1c-211	142	113	21	41
1c-211	138	115	22	42
1c-211	136	113	22	43
1c-211	143	109	22	44
1c-211	140	106	22	45
1c-211	154	76	29	46
1c-211	152	75	31	47
1c-211	140	83	33	48
1c-211	140	83	32	49
1c-211	140	87	32	50
1c-211	140	84	32	51
1c-211	143	82	34	52
1c-211	144	78	33	53
1c-211	148	79	33	54
1c-211	150	76	33	55
1c-211	156	77	35	56
1c-211	151	80	34	57
1c-211	148	80	33	58
1c-211	146	80	34	59
1c-211	154	78	33	60
1c-211	154	77	33	61
1c-211	152	78	32	62
1c-211	150	76	32	63
1c-211	150	78	32	64
1c-211	151	78	33	65
1c-211	152	78	32	66
1c-211	141	83	32	67
1c-211	143	82	32	68
1c-211	138	84	33	69
1c-211	142	85	33	70
1c-211	133	87	34	71
1c-211	137	85	33	72
1c-211	141	82	33	73
1c-211	142	84	34	74
1c-211	143	80	33	75
1c-211	144	82	33	76
1c-211	140	84	33	77
1c-211	140	85	33	78
1c-211	140	82	33	79
1c-211	142	82	33	80
1c-211	143	80	33	81
1c-211	146	79	33	82
1c-211	148	78	33	83
1c-211	154	76	33	84
1c-211	152	74	33	85
1c-211	156	73	34	86
1c-211	152	77	34	87
1c-211	149	76	33	88
1c-211	151	75	33	89
1c-211	148	78	33	90
1c-211	149	76	33	91
1c-211	146	77	33	92
1c-211	151	75	33	93
1c-211	152	74	33	94
1c-211	149	76	33	95
1c-211	152	74	33	96
1c-211	153	74	34	97
1c-211	152	74	34	98
1c-211	149	76	33	99
1c-211	151	76	34	100
1c-211	148	78	33	101
1c-211	151	74	33	102
1c-211	152	76	33	103
1c-211	149	77	33	104
1c-211	146	78	33	105
1c-211	150	79	33	107
1c-211	150	77	33	108
1c-211	150	78	33	109
Branch	1c-212	r897	r897-22	#FFFF00
1c-212	195	98	24	22
1c-212	183	97	23	23
1c-212	183	86	24	24
1c-212	185	87	25	25
1c-212	181	94	24	26
1c-212	181	89	27	27
1c-212	180	88	30	28
1c-212	187	92	21	29
1c-212	187	93	21	30
1c-212	195	79	24	31
1c-212	188	64	27	32
1c-212	206	64	28	33
1c-212	164	91	23	34
1c-212	189	82	22	35
1c-212	200	72	23	36
1c-212	208	66	25	37
1c-212	191	73	25	38
1c-212	199	70	26	39
1c-212	194	69	26	40
1c-212	196	72	26	41
1c-212	192	75	26	42
1c-212	190	73	26	43
1c-212	166	78	27	44
1c-212	182	76	27	45
1c-212	191	58	37	46
1c-212	195	59	40	47
1c-212	195	59	40	48
1c-212	189	59	40	49
1c-212	189	59	40	50
1c-212	187	63	40	51
1c-212	188	62	40	52
1c-212	189	63	40	53
1c-212	189	62	40	54
1c-212	179	65	40	55
1c-212	175	66	44	56
1c-212	171	70	44	57
1c-212	169	66	44	58
1c-212	167	66	44	59
1c-212	173	66	44	60
1c-212	170	64	44	61
1c-212	170	64	44	62
1c-212	170	64	44	63
1c-212	170	62	44	64
1c-212	166	67	44	65
1c-212	164	67	44	66
1c-212	160	67	44	67
1c-212	160	69	41	68
1c-212	160	67	41	69
1c-212	165	67	41	70
1c-212	165	67	41	71
1c-212	166	67	41	72
1c-212	169	63	41	73
1c-212	174	63	41	74
1c-212	173	63	41	75
1c-212	173	63	41	76
1c-212	170	60	41	77
1c-212	173	60	41	78
1c-212	170	60	41	79
1c-212	173	59	41	80
1c-212	170	62	41	81
1c-212	170	62	41	82
1c-212	173	60	41	83
1c-212	169	60	41	84
1c-212	169	60	41	85
1c-212	181	57	41	86
1c-212	177	56	41	87
1c-212	177	57	41	88
1c-212	177	57	41	89
1c-212	177	57	41	90
1c-212	176	58	41	91
1c-212	177	58	41	92
1c-212	178	54	41	93
1c-212	180	55	41	94
1c-212	177	55	41	95
1c-212	179	55	41	96
1c-212	179	55	41	97
1c-212	179	53	44	98
1c-212	179	54	44	99
1c-212	179	54	44	100
1c-212	177	56	44	101
1c-212	180	56	44	102
1c-212	182	55	44	103
1c-212	183	55	39	104
1c-212	183	55	39	105
1c-212	183	55	39	106
1c-212	183	55	39	107
1c-212	183	55	39	108
1c-212	183	55	39	109
Branch	1c-22	r898	r898-10	#FFFF00
1c-22	108	182	21	10
1c-22	101	205	30	11
1c-22	97	178	22	12
1c-22	104	171	24	13
1c-22	88	178	26	14
1c-22	92	173	27	15
1c-22	92	172	26	16
1c-22	96	172	26	17
1c-22	95	158	28	18
1c-22	96	155	29	19
1c-22	107	152	28	21
1c-22	105	157	27	22
Branch	1c-221	r899	r899-23	#FFFF00
1c-221	89	185	27	23
1c-221	78	190	28	24
1c-221	80	182	28	25
1c-221	80	204	29	26
1c-221	76	201	32	27
1c-221	80	190	32	28
1c-221	75	191	28	29
1c-221	78	197	28	30
1c-221	93	168	28	31
1c-221	90	166	28	32
1c-221	82	185	28	33
1c-221	66	212	28	34
1c-221	74	181	28	35
1c-221	67	191	28	36
1c-221	63	194	28	37
1c-221	70	198	28	38
1c-221	65	195	28	39
1c-221	68	188	28	40
1c-221	70	195	28	41
1c-221	71	186	28	42
[truncated: 22,531 more rows]
