# Supplementary material for: From spiral cleavage to bilateral symmetry: the developmental cell lineage of the annelid brain
Source: BMC Biol. 2019 Oct 22;17:81. doi: 10.1186/s12915-019-0705-x (PMC6805352; doi:10.1186/s12915-019-0705-x)
Supplement: Supplementary file 7 — Additional file 7. The track of the Additional file 6: Reference_Lineage_Movie2.tif contains the xyzt coordinates of the cells, their lineage names and reference ID names. The coloring scheme of the track corresponds to the coloring of bilateral founders in Fig. 5A-A’. The track can be visualized on top of the movie using the Additional file 2. [file 12915_2019_705_MOESM7_ESM.txt]

Branch	1d-1221	r1356	r1356-37	#800080
1d-1221	274	90	27	37
1d-1221	281	92	25	38
1d-1221	274	96	25	39
1d-1221	266	86	24	40
1d-1221	268	89	26	41
1d-1221	266	86	26	42
1d-1221	266	91	26	43
1d-1221	259	92	26	44
1d-1221	260	86	26	45
1d-1221	260	86	26	46
1d-1221	261	81	26	47
1d-1221	261	81	26	48
1d-1221	266	78	26	49
1d-1221	268	77	27	50
1d-1221	273	78	27	51
1d-1221	281	74	39	52
1d-1221	302	85	38	53
1d-1221	301	83	38	54
1d-1221	305	75	38	55
1d-1221	304	72	38	56
1d-1221	299	68	38	57
1d-1221	297	68	38	58
1d-1221	305	71	38	59
1d-1221	305	73	38	60
1d-1221	301	67	38	61
1d-1221	300	66	38	62
1d-1221	300	65	39	63
1d-1221	300	65	39	64
1d-1221	300	65	39	65
1d-1221	300	66	39	66
1d-1221	298	69	38	67
1d-1221	297	69	38	68
1d-1221	296	68	38	69
1d-1221	293	66	38	70
1d-1221	292	63	38	71
1d-1221	291	60	38	72
1d-1221	289	59	38	73
1d-1221	283	56	36	74
1d-1221	283	56	36	75
1d-1221	284	57	36	76
1d-1221	284	55	36	77
1d-1221	284	53	36	78
1d-1221	282	47	36	79
1d-1221	281	46	36	80
1d-1221	281	46	36	81
1d-1221	281	47	36	82
1d-1221	281	47	36	83
1d-1221	281	47	36	84
1d-1221	281	47	36	85
1d-1221	281	46	36	86
1d-1221	281	46	36	87
1d-1221	281	46	36	88
1d-1221	283	46	36	89
1d-1221	283	45	36	90
1d-1221	283	44	36	91
1d-1221	283	44	36	92
1d-1221	284	43	36	93
1d-1221	287	43	36	94
1d-1221	288	41	36	95
1d-1221	287	41	36	96
1d-1221	285	40	36	97
1d-1221	283	40	36	98
1d-1221	283	40	36	99
1d-1221	283	40	36	100
1d-1221	284	40	36	101
1d-1221	291	41	36	102
1d-1221	293	42	36	103
1d-1221	293	42	36	104
1d-1221	294	42	36	105
1d-1221	293	42	36	106
1d-1221	290	40	36	107
1d-1221	290	40	36	108
1d-1221	293	42	36	109
1d-1221	294	43	36	110
1d-1221	293	41	36	111
1d-1221	290	39	36	112
1d-1221	287	36	36	113
1d-1221	286	35	36	114
1d-1221	289	37	36	115
1d-1221	291	35	36	116
1d-1221	298	36	36	117
1d-1221	298	36	36	118
1d-1221	298	36	36	119
1d-1221	298	37	36	120
1d-1221	298	37	36	121
1d-1221	298	37	36	122
1d-1221	296	37	36	123
1d-1221	296	35	36	124
1d-1221	296	35	36	125
1d-1221	295	35	36	126
1d-1221	295	35	36	127
1d-1221	294	35	36	128
1d-1221	294	35	36	129
1d-1221	294	34	36	130
1d-1221	293	33	36	131
1d-1221	293	33	36	132
1d-1221	291	33	36	133
1d-1221	295	33	36	134
1d-1221	296	34	36	135
1d-1221	294	34	36	136
1d-1221	294	34	36	137
1d-1221	294	34	36	138
1d-1221	297	34	36	139
1d-1221	297	34	36	140
1d-1221	298	34	36	141
1d-1221	298	34	36	142
1d-1221	296	34	36	143
1d-1221	296	33	36	144
1d-1221	296	32	36	145
1d-1221	295	32	36	146
1d-1221	295	32	36	147
1d-1221	295	32	36	148
1d-1221	295	32	36	149
1d-1221	295	32	36	150
1d-1221	295	32	36	151
1d-1221	295	32	36	152
1d-1221	295	32	36	153
Branch	1d-1111	r904	r904-50	#800080
1d-1111	229	198	14	50
1d-1111	229	203	14	51
1d-1111	221	207	8	52
1d-1111	221	207	8	53
1d-1111	221	207	8	54
1d-1111	221	206	8	55
1d-1111	221	206	9	56
1d-1111	225	195	9	57
1d-1111	225	196	9	58
1d-1111	215	193	9	59
1d-1111	213	201	9	60
1d-1111	213	201	9	61
1d-1111	213	198	9	62
1d-1111	213	199	9	63
1d-1111	213	199	9	64
1d-1111	220	196	10	65
1d-1111	220	196	10	66
1d-1111	219	202	10	67
1d-1111	218	205	10	68
1d-1111	220	206	10	69
1d-1111	221	210	10	70
1d-1111	219	209	10	71
1d-1111	213	215	8	72
1d-1111	220	220	8	73
1d-1111	227	220	8	74
1d-1111	228	219	10	75
1d-1111	228	219	10	76
1d-1111	230	219	10	77
1d-1111	234	221	12	78
1d-1111	238	221	12	79
1d-1111	239	222	12	80
1d-1111	240	218	12	81
1d-1111	235	217	12	82
1d-1111	242	225	12	83
1d-1111	242	224	12	84
1d-1111	242	225	12	85
1d-1111	243	227	12	86
1d-1111	243	228	12	87
1d-1111	241	228	12	88
1d-1111	243	229	12	89
1d-1111	244	230	12	90
1d-1111	245	230	10	91
1d-1111	246	230	10	92
1d-1111	246	230	10	93
1d-1111	243	237	12	94
1d-1111	249	233	11	95
1d-1111	249	233	11	96
1d-1111	251	233	11	97
1d-1111	252	232	11	98
1d-1111	251	234	12	99
1d-1111	251	234	12	100
1d-1111	251	233	12	101
1d-1111	251	233	12	102
1d-1111	251	233	12	103
1d-1111	251	233	12	104
1d-1111	250	230	12	105
1d-1111	245	231	12	106
1d-1111	245	231	12	107
1d-1111	246	231	12	108
1d-1111	250	227	12	109
1d-1111	250	228	12	110
1d-1111	248	230	12	111
1d-1111	247	232	12	112
1d-1111	247	234	12	113
1d-1111	247	234	12	114
1d-1111	247	233	12	115
1d-1111	247	235	12	116
1d-1111	245	235	12	117
1d-1111	245	233	12	118
1d-1111	245	233	12	119
1d-1111	245	233	12	120
1d-1111	244	233	12	121
1d-1111	244	233	12	122
1d-1111	244	234	12	123
1d-1111	242	235	12	124
1d-1111	242	235	12	125
1d-1111	242	235	12	126
1d-1111	242	236	12	127
1d-1111	241	235	12	128
1d-1111	241	235	12	129
1d-1111	241	236	12	130
1d-1111	241	236	12	131
1d-1111	241	236	12	132
1d-1111	238	234	12	133
1d-1111	239	234	12	134
1d-1111	239	233	12	135
1d-1111	240	235	12	136
1d-1111	240	236	12	137
1d-1111	240	236	12	138
1d-1111	240	236	12	139
1d-1111	241	235	12	140
1d-1111	241	235	12	141
1d-1111	241	232	10	142
1d-1111	241	232	10	143
1d-1111	241	232	10	144
1d-1111	241	233	10	145
1d-1111	241	233	10	146
1d-1111	241	231	10	147
1d-1111	241	231	10	148
1d-1111	241	231	10	149
1d-1111	241	231	10	150
1d-1111	241	231	10	151
1d-1111	241	231	10	152
1d-1111	241	228	11	153
Branch	1d-1112	r905	r905-50	#800080
1d-1112	221	174	15	50
1d-1112	220	171	15	51
1d-1112	216	178	14	52
1d-1112	214	190	13	53
1d-1112	214	186	13	54
1d-1112	211	184	13	55
1d-1112	214	179	13	56
1d-1112	225	174	13	57
1d-1112	223	171	13	58
1d-1112	216	169	13	59
1d-1112	216	169	13	60
1d-1112	212	170	12	61
1d-1112	212	170	12	62
1d-1112	208	170	11	63
1d-1112	204	170	11	64
1d-1112	213	178	11	65
1d-1112	211	178	11	66
1d-1112	210	190	11	67
1d-1112	208	192	11	68
1d-1112	208	192	11	69
1d-1112	210	192	11	70
1d-1112	206	192	11	71
1d-1112	197	202	11	72
1d-1112	204	214	8	73
1d-1112	207	208	9	74
1d-1112	207	208	9	75
1d-1112	206	208	9	76
1d-1112	203	209	11	77
1d-1112	203	209	11	78
1d-1112	203	209	11	79
1d-1112	208	207	11	80
1d-1112	203	206	11	81
1d-1112	199	204	11	82
1d-1112	199	204	11	83
1d-1112	199	204	11	84
1d-1112	196	203	11	85
1d-1112	193	202	11	86
1d-1112	190	202	11	87
1d-1112	194	202	11	88
1d-1112	196	202	11	89
1d-1112	198	201	11	90
1d-1112	198	200	11	91
1d-1112	200	200	11	92
1d-1112	202	198	11	93
1d-1112	202	195	11	94
1d-1112	205	193	11	95
1d-1112	206	192	11	96
1d-1112	209	192	11	97
1d-1112	214	190	11	98
1d-1112	212	193	11	99
1d-1112	212	193	11	100
1d-1112	212	192	11	101
1d-1112	214	191	11	102
1d-1112	218	196	10	103
1d-1112	220	196	10	104
1d-1112	222	191	10	105
1d-1112	216	189	10	106
1d-1112	218	189	10	107
1d-1112	218	189	10	108
1d-1112	221	188	10	109
1d-1112	222	188	10	110
1d-1112	221	188	10	111
1d-1112	221	188	10	112
1d-1112	221	188	10	113
1d-1112	222	190	10	114
1d-1112	222	190	10	115
1d-1112	223	188	10	116
1d-1112	227	185	10	117
1d-1112	226	185	10	118
1d-1112	224	186	10	119
1d-1112	224	188	10	120
1d-1112	223	188	10	121
1d-1112	222	188	10	122
1d-1112	220	188	10	123
1d-1112	220	188	10	124
1d-1112	220	188	10	125
1d-1112	220	188	10	126
1d-1112	221	188	10	127
1d-1112	222	189	10	128
1d-1112	222	190	10	129
1d-1112	222	190	10	130
1d-1112	222	190	10	131
1d-1112	221	190	10	132
1d-1112	220	190	10	133
1d-1112	220	190	10	134
1d-1112	221	192	10	135
1d-1112	222	192	10	136
1d-1112	224	192	10	137
1d-1112	224	192	10	138
1d-1112	224	192	10	139
1d-1112	224	192	10	140
1d-1112	226	192	10	141
1d-1112	226	192	10	142
1d-1112	226	192	10	143
1d-1112	226	192	10	144
1d-1112	226	192	10	145
1d-1112	226	192	10	146
1d-1112	226	192	10	147
1d-1112	226	192	10	148
1d-1112	226	192	10	149
1d-1112	226	192	10	150
1d-1112	226	192	10	151
1d-1112	227	190	11	152
1d-1112	227	190	11	153
Branch	1c-1	r363	r363-1	#800080
1c-1	119	195	15	1
1c-1	118	204	12	2
1c-1	144	217	10	3
1c-1	158	209	12	4
1c-1	138	214	12	5
1c-1	126	214	12	6
Branch	1c-11	r364	r364-7	#800080
1c-11	120	209	12	7
1c-11	123	184	10	8
1c-11	151	208	9	9
1c-11	156	201	11	10
1c-11	169	197	13	11
1c-11	169	197	13	12
Branch	1c-12	r835	r835-7	#800080
1c-12	67	257	13	7
1c-12	66	268	15	8
1c-12	87	288	15	9
1c-12	99	266	14	10
1c-12	84	247	14	11
1c-12	104	237	1	12
1c-12	104	230	13	13
1c-12	88	236	15	14
1c-12	89	232	15	15
1c-12	87	229	15	16
1c-12	89	237	15	17
1c-12	86	237	15	18
1c-12	86	229	17	19
1c-12	80	229	17	20
1c-12	72	221	18	21
1c-12	94	239	19	22
1c-12	88	237	20	23
Branch	1c-112	r368	r368-13	#800080
1c-112	176	180	9	13
1c-112	154	178	10	14
1c-112	128	160	13	15
1c-112	129	162	13	16
1c-112	142	169	17	17
1c-112	153	177	18	18
Branch	1c-111	r365	r365-13	#800080
1c-111	218	238	10	13
1c-111	206	247	9	14
1c-111	203	243	9	15
1c-111	197	243	9	16
1c-111	195	240	10	17
1c-111	194	241	10	18
1c-111	195	252	10	19
1c-111	195	249	10	20
1c-111	183	245	10	21
1c-111	187	236	11	22
1c-111	182	242	10	23
1c-111	182	243	10	24
1c-111	183	241	11	25
1c-111	182	243	11	26
1c-111	186	246	12	27
1c-111	185	247	12	28
1c-111	184	242	12	29
1c-111	177	241	12	30
1c-111	178	243	12	31
1c-111	179	241	12	32
1c-111	179	229	12	33
1c-111	176	227	12	34
1c-111	177	230	12	35
1c-111	178	232	13	36
1c-111	181	238	13	37
Branch	1c-1122	r612	r612-19	#0000FF
1c-1122	121	154	17	19
1c-1122	112	140	16	20
1c-1122	104	140	16	21
1c-1122	100	158	17	22
1c-1122	100	161	19	23
1c-1122	102	157	20	24
1c-1122	111	151	22	25
1c-1122	115	172	21	26
Branch	1c-1121	r369	r369-19	#800080
1c-1121	182	195	13	19
1c-1121	187	197	12	20
1c-1121	182	190	11	21
1c-1121	173	191	13	22
1c-1121	166	192	12	23
1c-1121	161	198	12	24
1c-1121	158	197	12	25
1c-1121	157	197	12	26
1c-1121	170	193	12	27
1c-1121	172	173	12	28
1c-1121	162	168	14	29
1c-1121	165	179	17	30
Branch	1c-121	r836	r836-24	#800080
1c-121	96	244	18	24
1c-121	88	250	16	25
1c-121	91	261	16	26
1c-121	92	257	17	27
1c-121	87	255	17	28
1c-121	89	250	17	29
1c-121	88	254	17	30
1c-121	82	252	20	31
1c-121	81	257	20	32
1c-121	79	250	18	33
1c-121	76	243	18	34
1c-121	81	249	18	35
1c-121	98	248	20	36
Branch	1c-122	r893	r893-24	#800080
1c-122	57	229	24	24
1c-122	43	218	23	25
1c-122	45	229	23	26
1c-122	52	221	22	27
1c-122	49	214	22	28
1c-122	40	209	25	29
1c-122	40	207	25	30
1c-122	42	197	24	31
1c-122	44	195	24	32
1c-122	51	181	23	33
1c-122	52	172	25	34
1c-122	57	180	25	35
1c-122	63	188	25	36
1c-122	63	188	25	37
1c-122	63	191	26	38
1c-122	60	183	26	39
1c-122	62	174	25	40
1c-122	54	175	27	41
1c-122	50	186	27	42
1c-122	48	187	28	43
1c-122	51	189	27	44
1c-122	50	192	27	45
1c-122	44	188	28	46
1c-122	47	193	28	47
1c-122	49	193	28	48
1c-122	54	205	28	49
1c-122	54	205	28	50
1c-122	53	208	28	51
1c-122	65	161	40	52
1c-122	64	170	40	53
1c-122	63	173	40	54
1c-122	62	174	40	55
1c-122	60	162	44	56
1c-122	59	152	44	57
1c-122	71	144	45	58
1c-122	68	138	45	59
1c-122	65	140	45	60
1c-122	59	144	45	61
1c-122	58	146	45	62
1c-122	54	147	45	63
1c-122	52	149	45	64
1c-122	51	150	45	65
1c-122	51	150	45	66
1c-122	51	150	45	67
1c-122	51	152	45	68
1c-122	50	155	45	69
1c-122	49	157	45	70
1c-122	49	156	45	71
1c-122	48	156	45	72
1c-122	53	150	44	73
1c-122	52	150	44	74
1c-122	51	150	44	75
1c-122	50	150	44	76
1c-122	51	151	44	77
1c-122	51	150	44	78
1c-122	51	149	44	79
1c-122	51	147	44	80
1c-122	49	148	42	81
1c-122	49	150	42	82
1c-122	48	151	42	83
1c-122	48	151	42	84
1c-122	48	151	42	85
1c-122	48	150	42	86
1c-122	42	162	44	87
1c-122	45	158	44	88
1c-122	46	154	44	89
1c-122	45	153	44	90
1c-122	45	153	44	91
1c-122	47	150	43	92
1c-122	47	150	43	93
1c-122	47	149	43	94
1c-122	47	149	43	95
1c-122	49	149	43	96
1c-122	52	146	41	97
1c-122	51	147	41	98
1c-122	51	148	41	99
1c-122	51	148	41	100
1c-122	52	147	41	101
1c-122	54	145	41	102
1c-122	54	145	41	103
1c-122	54	145	41	104
1c-122	54	145	41	105
1c-122	52	145	41	106
1c-122	52	145	41	107
1c-122	51	145	41	108
1c-122	50	144	41	109
1c-122	50	143	41	110
1c-122	52	142	41	111
1c-122	52	142	41	112
1c-122	53	140	41	113
1c-122	53	139	41	114
1c-122	54	138	41	115
1c-122	57	135	41	116
1c-122	59	129	42	117
1c-122	60	127	42	118
1c-122	60	127	42	119
1c-122	60	128	42	120
1c-122	60	128	42	121
1c-122	60	128	42	122
1c-122	57	128	42	123
1c-122	62	124	41	124
1c-122	61	123	41	125
1c-122	59	124	41	126
1c-122	59	124	41	127
1c-122	60	123	41	128
1c-122	64	122	41	129
1c-122	63	121	41	130
1c-122	63	120	41	131
1c-122	65	119	41	132
1c-122	66	117	41	133
1c-122	66	118	40	134
1c-122	65	118	40	135
1c-122	64	118	40	136
1c-122	64	118	40	137
1c-122	64	118	40	138
1c-122	63	119	40	139
1c-122	62	120	40	140
1c-122	62	120	40	141
1c-122	62	121	40	142
1c-122	62	121	40	143
1c-122	62	121	40	144
1c-122	62	121	40	145
1c-122	62	121	40	146
1c-122	62	120	40	147
1c-122	62	120	40	148
1c-122	63	120	40	149
1c-122	66	118	40	150
1c-122	66	118	40	151
1c-122	64	120	40	152
1c-122	64	120	40	153
Branch	1c-11222	r614	r614-27	#0000FF
1c-11222	87	148	25	27
1c-11222	78	139	24	28
1c-11222	71	136	25	29
1c-11222	73	141	25	30
1c-11222	77	145	25	31
1c-11222	81	145	25	32
1c-11222	95	127	25	33
1c-11222	96	127	25	34
1c-11222	100	127	25	35
1c-11222	117	127	25	36
1c-11222	120	141	27	37
Branch	1c-11221	r613	r613-27	#0000FF
1c-11221	124	185	17	27
1c-11221	116	167	15	28
1c-11221	105	165	16	29
1c-11221	104	159	16	30
1c-11221	114	153	18	31
1c-11221	120	147	18	32
1c-11221	132	132	17	33
1c-11221	146	131	18	34
1c-11221	145	134	18	35
1c-11221	143	143	16	36
1c-11221	147	149	16	37
1c-11221	146	142	18	38
1c-11221	145	142	17	39
1c-11221	138	142	19	40
1c-11221	138	142	19	41
1c-11221	142	154	19	42
1c-11221	143	158	19	43
1c-11221	136	161	19	44
1c-11221	136	163	20	45
1c-11221	136	163	20	46
1c-11221	135	167	21	47
1c-11221	135	174	21	48
1c-11221	143	181	21	49
1c-11221	145	183	21	50
1c-11221	148	188	21	51
1c-11221	154	169	21	52
1c-11221	146	164	27	53
1c-11221	146	182	31	54
1c-11221	127	183	37	55
1c-11221	97	196	38	56
1c-11221	80	206	40	57
1c-11221	75	213	45	58
1c-11221	74	217	49	59
1c-11221	66	232	52	60
1c-11221	51	240	52	61
Branch	1c-11211	r370	r370-31	#800080
1c-11211	152	202	16	31
1c-11211	153	195	13	32
1c-11211	150	186	13	33
1c-11211	151	183	13	34
1c-11211	156	185	14	35
1c-11211	155	189	14	36
1c-11211	155	187	14	37
1c-11211	157	195	14	38
1c-11211	158	201	14	39
1c-11211	160	204	15	40
1c-11211	163	197	17	41
Branch	1c-11212	r527	r527-31	#800080
1c-11212	174	142	18	31
1c-11212	186	123	17	32
1c-11212	189	114	16	33
1c-11212	200	120	17	34
1c-11212	199	125	17	35
1c-11212	196	126	18	36
1c-11212	197	130	18	37
1c-11212	204	129	18	38
1c-11212	203	132	18	39
1c-11212	197	133	18	40
1c-11212	197	135	18	41
1c-11212	196	137	18	42
1c-11212	187	149	18	43
1c-11212	187	153	19	44
1c-11212	186	147	19	45
1c-11212	186	147	19	46
Branch	1c-1212	r892	r892-37	#800080
1c-1212	76	240	22	37
1c-1212	66	254	23	38
1c-1212	58	252	22	39
1c-1212	54	255	22	40
1c-1212	52	248	22	41
1c-1212	57	259	23	42
1c-1212	57	260	23	43
1c-1212	58	265	24	44
1c-1212	53	265	24	45
1c-1212	52	269	24	46
1c-1212	51	266	25	47
1c-1212	52	274	26	48
1c-1212	59	288	27	49
1c-1212	58	285	27	50
1c-1212	58	291	28	51
1c-1212	50	266	36	52
1c-1212	51	267	36	53
1c-1212	49	265	40	54
1c-1212	49	268	40	55
1c-1212	50	269	40	56
1c-1212	49	270	42	57
1c-1212	49	270	42	58
1c-1212	43	270	43	59
1c-1212	42	271	43	60
1c-1212	41	271	43	61
1c-1212	41	271	43	62
1c-1212	40	261	43	63
1c-1212	39	258	43	64
1c-1212	37	265	43	65
1c-1212	37	270	43	66
1c-1212	36	276	43	67
1c-1212	39	281	43	68
1c-1212	39	282	43	69
1c-1212	36	268	43	70
1c-1212	36	270	43	71
1c-1212	34	268	43	72
1c-1212	36	255	42	73
1c-1212	35	255	42	74
1c-1212	35	256	42	75
1c-1212	35	256	42	76
1c-1212	38	254	42	77
1c-1212	38	253	42	78
1c-1212	38	256	42	79
1c-1212	34	251	43	80
1c-1212	34	251	43	81
1c-1212	34	248	43	82
1c-1212	40	244	43	83
1c-1212	39	246	43	84
1c-1212	37	247	43	85
1c-1212	37	246	43	86
1c-1212	36	246	43	87
1c-1212	36	247	43	88
1c-1212	36	248	43	89
1c-1212	37	249	41	90
1c-1212	37	248	41	91
1c-1212	37	247	41	92
1c-1212	37	247	41	93
1c-1212	37	247	41	94
1c-1212	39	240	42	95
1c-1212	39	240	42	96
1c-1212	39	240	42	97
1c-1212	39	240	42	98
1c-1212	40	240	42	99
1c-1212	40	241	42	100
1c-1212	40	241	42	101
1c-1212	40	241	42	102
1c-1212	40	241	42	103
1c-1212	41	241	42	104
1c-1212	41	241	42	105
1c-1212	41	241	42	106
1c-1212	41	243	41	107
1c-1212	41	243	41	108
1c-1212	41	244	41	109
1c-1212	40	245	41	110
1c-1212	40	246	41	111
1c-1212	40	246	41	112
1c-1212	40	246	41	113
1c-1212	40	246	41	114
1c-1212	40	243	41	115
1c-1212	42	241	41	116
1c-1212	42	241	41	117
1c-1212	43	241	41	118
1c-1212	43	241	41	119
1c-1212	44	241	41	120
1c-1212	44	239	41	121
1c-1212	44	239	41	122
1c-1212	44	239	41	123
1c-1212	44	239	41	124
1c-1212	45	239	41	125
1c-1212	45	239	41	126
1c-1212	45	240	41	127
1c-1212	45	240	41	128
1c-1212	45	240	41	129
1c-1212	45	240	41	130
1c-1212	45	240	41	131
1c-1212	45	240	41	132
1c-1212	44	240	41	133
1c-1212	44	241	41	134
1c-1212	44	242	41	135
1c-1212	43	242	41	136
1c-1212	43	241	41	137
1c-1212	44	240	41	138
1c-1212	45	240	41	139
1c-1212	45	242	41	140
1c-1212	44	242	41	141
1c-1212	43	242	41	142
1c-1212	43	243	41	143
1c-1212	43	244	41	144
1c-1212	43	245	41	145
1c-1212	43	245	41	146
1c-1212	43	242	41	147
1c-1212	43	240	42	148
1c-1212	43	240	42	149
1c-1212	44	242	42	150
1c-1212	44	242	42	151
1c-1212	44	243	42	152
1c-1212	44	244	42	153
Branch	1c-1111	r366	r366-38	#800080
1c-1111	202	233	12	38
1c-1111	208	230	12	39
1c-1111	207	229	12	40
1c-1111	210	237	12	41
1c-1111	208	240	12	42
1c-1111	210	235	14	43
1c-1111	212	232	14	44
1c-1111	212	228	14	45
1c-1111	209	229	14	46
1c-1111	208	231	14	47
1c-1111	211	232	14	48
1c-1111	211	232	14	49
1c-1111	216	234	14	50
1c-1111	219	234	15	51
1c-1111	206	231	9	52
1c-1111	206	232	9	53
1c-1111	206	232	9	54
1c-1111	206	232	9	55
1c-1111	210	234	9	56
1c-1111	210	237	9	57
1c-1111	215	240	9	58
1c-1111	209	243	11	59
1c-1111	208	243	11	60
1c-1111	215	242	10	61
1c-1111	214	236	10	62
1c-1111	214	236	10	63
1c-1111	215	237	10	64
1c-1111	221	230	11	65
1c-1111	218	233	11	66
1c-1111	217	241	14	67
1c-1111	217	241	14	68
1c-1111	222	239	14	69
1c-1111	219	239	12	70
1c-1111	214	240	12	71
1c-1111	212	242	12	72
1c-1111	216	244	13	73
1c-1111	215	242	13	74
1c-1111	215	240	13	75
1c-1111	216	240	13	76
1c-1111	219	244	13	77
1c-1111	224	243	13	78
1c-1111	224	242	12	79
1c-1111	222	240	12	80
1c-1111	224	238	12	81
1c-1111	219	236	12	82
1c-1111	216	234	12	83
1c-1111	216	232	12	84
1c-1111	217	230	12	85
1c-1111	217	230	12	86
1c-1111	220	230	12	87
1c-1111	219	225	12	88
1c-1111	222	225	12	89
1c-1111	222	226	12	90
1c-1111	223	224	14	91
1c-1111	223	222	14	92
1c-1111	226	220	14	93
1c-1111	226	218	14	94
1c-1111	225	216	14	95
1c-1111	226	214	14	96
1c-1111	226	214	14	97
1c-1111	231	214	14	98
1c-1111	232	214	14	99
1c-1111	232	214	14	100
1c-1111	232	214	14	101
1c-1111	232	215	12	102
1c-1111	232	215	12	103
1c-1111	234	216	15	104
1c-1111	233	216	13	105
1c-1111	229	211	13	106
1c-1111	228	210	13	107
1c-1111	232	210	11	108
1c-1111	238	204	13	109
1c-1111	234	207	10	110
1c-1111	236	209	13	111
1c-1111	236	209	13	112
1c-1111	232	216	11	113
1c-1111	230	216	11	114
1c-1111	231	216	11	115
1c-1111	233	216	11	116
1c-1111	236	210	11	117
1c-1111	236	210	11	118
1c-1111	236	210	11	119
1c-1111	236	210	11	120
1c-1111	235	210	11	121
1c-1111	235	210	11	122
1c-1111	236	210	11	123
1c-1111	236	210	11	124
1c-1111	236	210	11	125
1c-1111	235	212	11	126
1c-1111	234	213	11	127
1c-1111	232	218	11	128
1c-1111	231	218	11	129
1c-1111	231	216	11	130
1c-1111	231	215	11	131
1c-1111	230	214	12	132
1c-1111	230	214	12	133
1c-1111	229	212	12	134
1c-1111	229	212	14	135
1c-1111	229	212	14	136
1c-1111	229	212	14	137
1c-1111	230	213	14	138
1c-1111	230	213	14	139
1c-1111	230	213	14	140
1c-1111	230	213	14	141
1c-1111	230	213	14	142
1c-1111	230	213	14	143
1c-1111	229	213	14	144
1c-1111	230	214	14	145
1c-1111	230	214	14	146
1c-1111	229	214	15	147
1c-1111	229	214	15	148
1c-1111	228	212	15	149
1c-1111	228	212	15	150
1c-1111	230	212	15	151
1c-1111	230	212	15	152
1c-1111	231	210	15	153
Branch	1c-1112	r367	r367-38	#800080
1c-1112	175	246	14	38
1c-1112	175	250	14	39
1c-1112	175	243	13	40
1c-1112	177	246	14	41
1c-1112	178	244	14	42
1c-1112	181	238	14	43
1c-1112	184	240	14	44
1c-1112	185	236	14	45
1c-1112	185	237	14	46
1c-1112	185	236	14	47
1c-1112	186	235	14	48
1c-1112	190	241	14	49
1c-1112	189	239	14	50
1c-1112	190	240	14	51
1c-1112	181	252	11	52
1c-1112	180	250	11	53
1c-1112	185	253	12	54
1c-1112	184	253	12	55
1c-1112	184	253	12	56
1c-1112	184	254	12	57
1c-1112	184	253	12	58
1c-1112	178	252	12	59
1c-1112	176	250	12	60
1c-1112	177	250	12	61
1c-1112	182	248	12	62
1c-1112	183	248	13	63
1c-1112	184	248	13	64
1c-1112	184	244	13	65
1c-1112	192	243	14	66
1c-1112	188	242	14	67
1c-1112	187	240	14	68
1c-1112	188	237	14	69
1c-1112	188	246	14	70
1c-1112	181	244	14	71
1c-1112	181	244	14	72
1c-1112	182	238	15	73
1c-1112	179	238	15	74
1c-1112	175	234	15	75
1c-1112	175	234	15	76
1c-1112	174	237	15	77
1c-1112	176	238	15	78
1c-1112	180	234	15	79
1c-1112	175	232	13	80
1c-1112	177	231	13	81
1c-1112	177	231	13	82
1c-1112	177	231	13	83
1c-1112	178	231	13	84
1c-1112	178	230	13	85
1c-1112	180	224	15	86
1c-1112	180	224	15	87
1c-1112	182	224	15	88
1c-1112	183	224	15	89
1c-1112	184	224	15	90
1c-1112	184	224	15	91
1c-1112	187	225	15	92
1c-1112	190	224	15	93
1c-1112	189	216	14	94
1c-1112	189	216	14	95
1c-1112	189	216	14	96
1c-1112	197	214	14	97
1c-1112	197	214	14	98
1c-1112	198	214	14	99
1c-1112	200	214	14	100
1c-1112	203	213	14	101
1c-1112	204	213	14	102
1c-1112	205	214	14	103
1c-1112	205	215	14	104
1c-1112	204	214	14	105
1c-1112	200	212	14	106
1c-1112	198	208	14	107
1c-1112	198	206	13	108
1c-1112	201	206	13	109
1c-1112	202	208	13	110
1c-1112	198	210	13	111
1c-1112	200	210	13	112
1c-1112	200	212	13	113
1c-1112	200	212	13	114
1c-1112	202	212	13	115
1c-1112	203	210	13	116
1c-1112	204	210	13	117
1c-1112	206	209	13	118
1c-1112	208	208	13	119
1c-1112	206	208	13	120
1c-1112	205	208	13	121
1c-1112	205	209	13	122
1c-1112	205	209	13	123
1c-1112	206	208	13	124
1c-1112	206	208	13	125
1c-1112	208	209	13	126
1c-1112	208	209	13	127
1c-1112	208	209	13	128
1c-1112	206	209	13	129
1c-1112	206	209	13	130
1c-1112	206	209	13	131
1c-1112	206	209	13	132
1c-1112	204	208	13	133
1c-1112	205	210	15	134
1c-1112	205	210	15	135
1c-1112	204	210	15	136
1c-1112	204	210	15	137
1c-1112	204	210	15	138
1c-1112	204	210	15	139
1c-1112	204	210	15	140
1c-1112	204	210	15	141
1c-1112	204	210	15	142
1c-1112	204	210	15	143
1c-1112	206	208	15	144
1c-1112	206	208	15	145
1c-1112	206	208	15	146
1c-1112	205	208	15	147
1c-1112	205	208	15	148
1c-1112	205	208	15	149
1c-1112	205	208	15	150
1c-1112	205	208	15	151
1c-1112	205	208	15	152
1c-1112	208	204	15	153
Branch	1c-112222	r710	r710-38	#0000FF
1c-112222	105	118	27	38
1c-112222	102	108	27	39
1c-112222	96	98	27	40
1c-112222	99	110	27	41
1c-112222	98	126	26	42
1c-112222	98	130	26	43
1c-112222	99	132	26	44
1c-112222	108	131	25	45
1c-112222	103	127	25	46
1c-112222	103	127	25	47
1c-112222	104	135	26	48
1c-112222	107	135	27	49
1c-112222	110	134	27	50
1c-112222	111	133	26	51
Branch	1a-2	r210	r210-1	#FFFF00
1a-2	301	292	21	1
1a-2	310	294	19	2
1a-2	323	305	22	3
1a-2	335	292	19	4
1a-2	326	292	18	5
1a-2	319	274	16	6
1a-2	321	291	18	7
1a-2	351	298	18	8
1a-2	351	298	18	9
Branch	1a-21	r211	r211-10	#FFFF00
1a-21	323	324	19	10
1a-21	310	342	17	11
1a-21	291	338	1	12
1a-21	283	359	1	13
1a-21	276	367	21	14
1a-21	273	375	21	15
1a-21	261	375	21	16
1a-21	259	381	21	17
1a-21	273	386	23	18
1a-21	273	386	23	19
1a-21	254	384	22	20
1a-21	260	377	21	21
1a-21	261	373	23	22
Branch	1a-211	r212	r212-23	#FFFF00
1a-211	271	365	21	23
1a-211	275	367	20	24
1a-211	259	371	20	25
1a-211	265	378	21	26
1a-211	265	378	21	27
1a-211	272	384	22	28
1a-211	277	381	22	29
1a-211	288	375	24	30
1a-211	287	375	24	31
1a-211	281	382	23	32
1a-211	281	382	23	33
1a-211	280	384	23	34
1a-211	280	386	23	35
1a-211	280	387	23	36
1a-211	278	388	24	37
1a-211	279	385	24	38
1a-211	283	384	25	39
1a-211	290	385	25	40
1a-211	291	384	26	41
1a-211	297	385	26	42
1a-211	297	385	26	43
1a-211	301	390	28	44
1a-211	301	389	28	45
1a-211	302	391	28	46
1a-211	304	394	29	47
1a-211	305	393	29	48
1a-211	305	391	30	49
1a-211	305	391	30	50
1a-211	315	388	31	51
1a-211	310	408	43	52
1a-211	309	411	46	53
1a-211	308	410	46	54
1a-211	303	407	46	55
1a-211	300	404	46	56
1a-211	297	402	48	57
1a-211	298	403	48	58
1a-211	297	402	48	59
1a-211	294	403	48	60
1a-211	293	403	46	61
1a-211	292	402	46	62
1a-211	291	401	46	63
1a-211	291	399	46	64
1a-211	291	399	46	65
1a-211	289	401	46	66
1a-211	283	405	46	67
1a-211	282	407	46	68
1a-211	282	407	46	69
1a-211	282	405	46	70
1a-211	280	404	46	71
1a-211	280	401	46	72
1a-211	280	401	44	73
1a-211	280	401	44	74
1a-211	280	400	44	75
1a-211	280	400	44	76
1a-211	280	400	44	77
1a-211	280	399	44	78
1a-211	281	399	44	79
1a-211	286	395	44	80
1a-211	286	394	44	81
1a-211	286	394	44	82
1a-211	285	394	44	83
1a-211	282	394	44	84
1a-211	290	394	46	85
1a-211	290	394	46	86
1a-211	289	394	46	87
1a-211	288	394	46	88
1a-211	288	395	46	89
1a-211	288	395	46	90
1a-211	287	395	46	91
1a-211	282	392	43	92
1a-211	282	392	43	93
1a-211	282	393	43	94
1a-211	282	393	43	95
1a-211	283	393	43	96
1a-211	285	392	43	97
1a-211	287	391	43	98
1a-211	290	389	43	99
1a-211	291	387	43	100
1a-211	297	386	43	101
1a-211	293	383	43	102
1a-211	293	385	43	103
1a-211	293	386	43	104
1a-211	293	386	43	105
1a-211	293	386	43	106
1a-211	292	387	43	107
1a-211	292	388	43	108
1a-211	292	388	43	109
1a-211	292	387	43	110
1a-211	293	387	43	111
1a-211	294	387	43	112
1a-211	294	387	43	113
1a-211	295	386	43	114
1a-211	295	387	41	115
1a-211	295	387	41	116
1a-211	295	386	41	117
1a-211	295	386	41	118
1a-211	295	386	41	119
1a-211	295	386	42	120
1a-211	296	386	42	121
1a-211	296	386	42	122
1a-211	296	386	42	123
1a-211	296	386	42	124
1a-211	296	386	42	125
1a-211	295	386	42	126
1a-211	295	386	42	127
1a-211	295	387	42	128
1a-211	294	388	42	129
1a-211	293	389	42	130
1a-211	291	389	42	131
1a-211	288	391	42	132
1a-211	288	391	42	133
1a-211	288	391	42	134
1a-211	289	393	42	135
1a-211	289	393	42	136
1a-211	289	392	42	137
1a-211	290	392	42	138
1a-211	290	392	42	139
1a-211	290	392	42	140
1a-211	290	392	42	141
1a-211	289	392	42	142
1a-211	286	393	42	143
1a-211	286	393	42	144
1a-211	286	393	42	145
1a-211	286	393	42	146
1a-211	286	392	41	147
1a-211	285	392	41	148
1a-211	285	392	41	149
1a-211	285	392	41	150
1a-211	284	392	41	151
1a-211	283	392	41	152
1a-211	282	391	41	153
Branch	1a-212	r213	r213-23	#FFFF00
1a-212	250	391	27	23
1a-212	241	402	29	24
1a-212	234	408	29	25
1a-212	223	410	30	26
1a-212	228	411	30	27
1a-212	235	414	31	28
1a-212	231	416	33	29
1a-212	228	415	33	30
1a-212	224	414	33	31
1a-212	223	421	33	32
1a-212	222	423	33	33
1a-212	222	423	33	34
1a-212	235	423	33	35
1a-212	235	423	33	36
1a-212	228	421	33	37
1a-212	226	421	33	38
1a-212	220	423	33	39
1a-212	217	422	33	40
1a-212	217	424	33	41
1a-212	218	425	33	42
1a-212	219	425	33	43
1a-212	223	426	33	44
1a-212	224	424	33	45
1a-212	224	424	33	46
1a-212	224	427	33	47
1a-212	227	427	33	48
1a-212	227	427	33	49
1a-212	227	427	33	50
1a-212	227	427	33	51
1a-212	287	429	52	52
1a-212	287	429	52	53
1a-212	290	428	52	54
1a-212	295	414	52	55
1a-212	298	414	52	56
1a-212	293	419	52	57
1a-212	307	421	52	58
1a-212	296	420	52	59
1a-212	282	420	52	60
1a-212	283	420	52	61
1a-212	287	418	52	62
1a-212	287	417	52	63
1a-212	287	416	52	64
1a-212	288	416	52	65
1a-212	291	416	52	66
1a-212	291	416	52	67
1a-212	295	416	52	68
1a-212	294	416	52	69
1a-212	292	417	52	70
1a-212	288	416	52	71
1a-212	286	415	52	72
1a-212	286	414	52	73
1a-212	278	414	52	74
1a-212	270	414	52	75
1a-212	268	415	52	76
1a-212	271	415	52	77
1a-212	271	414	52	78
1a-212	271	414	52	79
1a-212	265	414	52	80
1a-212	265	411	52	81
1a-212	262	410	52	82
1a-212	259	409	52	83
1a-212	269	411	52	84
1a-212	269	412	52	85
1a-212	269	412	52	86
1a-212	269	412	52	87
1a-212	269	412	52	88
1a-212	274	412	52	89
1a-212	276	410	52	90
1a-212	276	409	52	91
1a-212	276	409	52	92
1a-212	276	409	52	93
1a-212	276	409	52	94
1a-212	279	403	52	95
1a-212	280	403	52	96
1a-212	289	401	48	97
1a-212	286	401	48	98
1a-212	285	402	48	99
1a-212	283	402	48	100
1a-212	283	402	48	101
1a-212	283	401	48	102
1a-212	278	401	48	103
1a-212	277	401	48	104
1a-212	277	401	48	105
1a-212	277	401	48	106
1a-212	277	401	48	107
1a-212	277	401	48	108
1a-212	277	401	48	109
1a-212	281	400	48	110
1a-212	281	400	48	111
1a-212	282	400	48	112
1a-212	282	400	48	113
1a-212	282	400	48	114
1a-212	286	400	48	115
1a-212	292	400	48	116
1a-212	292	400	48	117
1a-212	302	402	48	118
1a-212	298	399	48	119
1a-212	298	399	48	120
1a-212	298	399	48	121
1a-212	295	399	48	122
1a-212	295	399	48	123
1a-212	294	399	48	124
1a-212	293	399	48	125
1a-212	292	399	48	126
1a-212	292	400	48	127
1a-212	292	400	48	128
1a-212	290	401	48	129
1a-212	289	402	48	130
1a-212	288	402	48	131
1a-212	288	402	48	132
1a-212	287	402	48	133
1a-212	284	403	48	134
1a-212	284	403	48	135
1a-212	284	403	48	136
1a-212	288	403	48	137
1a-212	288	403	48	138
1a-212	288	403	48	139
1a-212	290	403	48	140
1a-212	291	403	48	141
1a-212	291	403	48	142
1a-212	291	403	48	143
1a-212	291	403	48	144
1a-212	291	403	48	145
1a-212	291	403	48	146
1a-212	291	403	48	147
1a-212	294	400	48	148
1a-212	297	399	48	149
1a-212	297	399	48	150
1a-212	303	402	48	151
1a-212	303	401	48	152
1a-212	301	400	48	153
Branch	1a-22	r214	r214-10	#FFFF00
1a-22	369	292	22	10
1a-22	367	301	22	11
1a-22	367	301	23	12
1a-22	367	329	26	13
1a-22	356	333	25	14
1a-22	351	336	26	15
1a-22	355	333	26	16
1a-22	357	328	26	17
1a-22	357	342	27	18
1a-22	361	336	28	19
1a-22	358	342	27	20
1a-22	358	342	27	21
1a-22	348	344	28	22
1a-22	353	353	30	23
Branch	1a-221	r215	r215-24	#FFFF00
1a-221	366	330	30	24
1a-221	380	319	30	25
1a-221	379	322	30	26
1a-221	381	326	32	27
1a-221	379	331	32	28
1a-221	376	329	33	29
1a-221	375	329	33	30
1a-221	374	334	33	31
1a-221	379	331	33	32
1a-221	379	331	33	33
1a-221	379	331	33	34
1a-221	377	332	33	35
1a-221	377	334	33	36
1a-221	380	332	33	37
1a-221	380	332	33	38
1a-221	379	334	33	39
1a-221	380	333	33	40
1a-221	380	330	33	41
1a-221	380	330	33	42
1a-221	380	332	33	43
1a-221	380	333	33	44
1a-221	383	331	33	45
1a-221	383	331	33	46
1a-221	382	332	33	47
1a-221	382	332	33	48
1a-221	382	332	33	49
1a-221	382	332	33	50
1a-221	392	327	33	51
1a-221	381	364	47	52
1a-221	384	366	47	53
1a-221	380	361	47	54
1a-221	375	362	47	55
1a-221	376	357	47	56
1a-221	378	355	47	57
1a-221	378	355	47	58
1a-221	373	353	48	59
1a-221	373	353	48	60
1a-221	373	353	48	61
1a-221	370	350	48	62
1a-221	369	349	48	63
1a-221	368	349	48	64
1a-221	365	347	47	65
1a-221	369	349	47	66
1a-221	369	350	47	67
1a-221	369	350	47	68
1a-221	371	354	50	69
1a-221	371	354	50	70
1a-221	369	353	50	71
1a-221	369	353	50	72
1a-221	369	354	50	73
1a-221	370	355	50	74
1a-221	369	355	50	75
1a-221	368	357	50	76
1a-221	368	357	50	77
1a-221	364	350	50	78
1a-221	363	351	50	79
1a-221	363	351	50	80
1a-221	364	352	50	81
1a-221	365	352	50	82
1a-221	364	352	50	83
1a-221	364	352	50	84
1a-221	364	353	50	85
1a-221	365	351	50	86
1a-221	369	349	50	87
1a-221	369	348	50	88
1a-221	369	349	50	89
1a-221	369	349	50	90
1a-221	369	349	50	91
1a-221	369	348	50	92
1a-221	369	347	50	93
1a-221	370	347	50	94
1a-221	370	347	50	95
1a-221	370	347	48	96
1a-221	370	347	48	97
1a-221	370	347	48	98
1a-221	370	347	48	99
1a-221	370	347	48	100
1a-221	374	345	48	101
1a-221	375	344	48	102
1a-221	375	343	48	103
1a-221	380	338	48	104
1a-221	392	335	48	105
1a-221	392	330	48	106
1a-221	390	328	48	107
1a-221	390	325	48	108
1a-221	382	330	45	109
1a-221	382	330	45	110
1a-221	382	330	45	111
1a-221	383	328	45	112
1a-221	386	328	45	113
1a-221	385	330	47	114
1a-221	385	330	47	115
1a-221	385	330	47	116
1a-221	385	330	47	117
1a-221	385	330	47	118
1a-221	391	332	46	119
1a-221	384	329	46	120
1a-221	384	329	46	121
1a-221	385	328	46	122
1a-221	385	329	46	123
1a-221	386	331	46	124
1a-221	386	331	46	125
1a-221	386	333	46	126
1a-221	386	333	46	127
1a-221	386	333	46	128
1a-221	386	333	46	129
1a-221	386	333	46	130
1a-221	386	333	46	131
1a-221	386	333	49	132
1a-221	386	333	49	133
1a-221	386	333	49	134
1a-221	386	335	49	135
1a-221	386	335	49	136
1a-221	387	337	49	137
1a-221	385	337	49	138
1a-221	385	337	49	139
1a-221	385	337	49	140
1a-221	385	338	49	141
1a-221	385	338	49	142
1a-221	384	338	49	143
1a-221	380	338	49	144
1a-221	380	339	49	145
1a-221	380	339	49	146
1a-221	381	337	49	147
1a-221	381	337	49	148
1a-221	383	336	49	149
1a-221	383	336	49	150
1a-221	385	335	49	151
1a-221	385	335	49	152
1a-221	385	335	49	153
Branch	1a-222	r216	r216-24	#FFFF00
1a-222	329	374	30	24
1a-222	329	375	30	25
1a-222	326	389	30	26
1a-222	322	394	33	27
1a-222	321	391	33	28
1a-222	320	391	33	29
1a-222	318	396	33	30
1a-222	315	396	33	31
1a-222	316	395	33	32
1a-222	317	397	33	33
1a-222	321	396	33	34
1a-222	328	392	33	35
1a-222	328	394	33	36
1a-222	325	397	33	37
1a-222	324	398	33	38
1a-222	324	398	33	39
1a-222	324	398	33	40
1a-222	325	394	33	41
1a-222	324	396	33	42
1a-222	324	397	33	43
1a-222	324	398	33	44
1a-222	324	398	33	45
1a-222	324	398	33	46
1a-222	326	399	33	47
1a-222	329	400	33	48
1a-222	330	396	33	49
1a-222	333	402	33	50
1a-222	333	400	33	51
1a-222	336	386	38	52
1a-222	338	387	40	53
1a-222	339	387	40	54
1a-222	339	387	40	55
1a-222	339	386	40	56
1a-222	338	385	40	57
1a-222	338	385	44	58
1a-222	332	383	44	59
1a-222	331	383	44	60
1a-222	331	383	44	61
1a-222	331	382	44	62
1a-222	332	375	44	63
1a-222	333	375	44	64
1a-222	333	375	41	65
1a-222	333	375	41	66
1a-222	333	377	41	67
1a-222	333	377	41	68
1a-222	333	377	41	69
1a-222	332	378	41	70
1a-222	331	379	42	71
1a-222	331	379	42	72
1a-222	331	379	42	73
1a-222	331	378	42	74
1a-222	331	378	42	75
1a-222	331	378	42	76
1a-222	330	374	44	77
1a-222	330	374	44	78
1a-222	329	373	45	79
1a-222	329	373	45	80
1a-222	329	373	45	81
1a-222	329	374	45	82
1a-222	329	374	45	83
1a-222	328	374	45	84
1a-222	327	375	45	85
1a-222	327	375	45	86
1a-222	327	375	45	87
1a-222	327	375	45	88
1a-222	327	376	45	89
1a-222	330	377	48	90
1a-222	330	376	48	91
1a-222	332	376	48	92
1a-222	332	376	48	93
1a-222	332	375	48	94
1a-222	335	373	48	95
1a-222	336	372	48	96
1a-222	336	372	48	97
1a-222	336	373	45	98
1a-222	336	373	45	99
1a-222	336	373	45	100
1a-222	336	373	45	101
1a-222	337	373	45	102
1a-222	337	373	45	103
1a-222	337	373	45	104
1a-222	338	373	45	105
1a-222	345	372	47	106
1a-222	345	372	47	107
1a-222	345	372	47	108
1a-222	345	372	47	109
1a-222	345	372	47	110
1a-222	345	372	47	111
1a-222	344	371	45	112
1a-222	344	370	45	113
1a-222	343	369	45	114
1a-222	343	369	45	115
1a-222	343	369	45	116
1a-222	343	369	45	117
1a-222	343	369	45	118
1a-222	345	367	45	119
1a-222	345	367	45	120
1a-222	345	365	45	121
1a-222	345	365	45	122
1a-222	345	365	45	123
1a-222	345	365	45	124
1a-222	345	365	45	125
1a-222	343	365	45	126
1a-222	343	366	45	127
1a-222	343	366	45	128
1a-222	342	367	45	129
1a-222	342	368	45	130
1a-222	340	368	45	131
1a-222	340	368	45	132
1a-222	338	368	45	133
1a-222	337	368	45	134
1a-222	336	370	45	135
1a-222	335	372	45	136
1a-222	335	373	45	137
1a-222	334	373	45	138
1a-222	338	373	45	139
1a-222	338	373	45	140
1a-222	338	373	45	141
1a-222	338	373	45	142
1a-222	337	373	45	143
1a-222	337	372	45	144
1a-222	337	372	45	145
1a-222	337	371	45	146
1a-222	337	371	45	147
1a-222	337	371	45	148
1a-222	337	371	45	149
1a-222	337	371	45	150
1a-222	340	369	45	151
1a-222	340	369	45	152
1a-222	340	369	45	153
Branch	1b-2	r356	r356-1	#FFFF00
1b-2	120	307	17	1
1b-2	118	318	19	2
1b-2	129	338	22	3
1b-2	136	333	20	4
1b-2	136	333	17	5
1b-2	127	332	14	6
1b-2	124	345	16	7
1b-2	149	359	20	8
1b-2	153	380	23	9
Branch	1b-21	r357	r357-10	#FFFF00
1b-21	148	340	17	10
1b-21	126	329	14	11
1b-21	109	308	15	12
1b-21	103	295	1	13
1b-21	91	301	18	14
1b-21	93	305	18	15
1b-21	86	300	18	16
1b-21	77	290	18	17
1b-21	79	294	18	18
1b-21	79	295	18	19
1b-21	78	294	18	20
1b-21	82	299	21	21
1b-21	79	294	23	22
Branch	1b-211	r358	r358-23	#FFFF00
1b-211	91	306	20	23
1b-211	82	311	20	24
1b-211	87	330	21	25
1b-211	89	337	23	26
1b-211	86	338	23	27
1b-211	83	337	23	28
1b-211	75	333	24	29
1b-211	78	325	24	30
1b-211	87	326	24	31
1b-211	90	325	24	32
1b-211	80	324	23	33
1b-211	76	321	23	34
1b-211	73	321	25	35
1b-211	68	318	26	36
1b-211	69	316	25	37
1b-211	69	316	25	38
1b-211	70	322	25	39
1b-211	74	327	25	40
1b-211	74	327	25	41
1b-211	74	327	26	42
1b-211	78	334	26	43
1b-211	76	333	26	44
1b-211	73	332	27	45
1b-211	74	335	29	46
1b-211	74	335	29	47
1b-211	77	341	30	48
1b-211	81	346	30	49
1b-211	77	339	30	50
1b-211	75	341	31	51
1b-211	67	322	39	52
1b-211	71	331	40	53
1b-211	71	331	43	54
1b-211	76	335	43	55
1b-211	76	336	43	56
1b-211	76	337	43	57
1b-211	76	337	43	58
1b-211	69	328	43	59
1b-211	64	332	45	60
1b-211	66	336	45	61
1b-211	68	340	45	62
1b-211	80	347	45	63
1b-211	82	354	45	64
1b-211	83	357	45	65
1b-211	81	360	45	66
1b-211	82	361	44	67
1b-211	82	361	44	68
1b-211	82	361	44	69
1b-211	82	361	44	70
1b-211	82	361	44	71
1b-211	82	361	42	72
1b-211	82	360	42	73
1b-211	84	358	42	74
1b-211	84	357	42	75
1b-211	84	356	42	76
1b-211	85	355	42	77
1b-211	89	352	42	78
1b-211	89	352	42	79
1b-211	89	352	42	80
1b-211	89	352	42	81
1b-211	89	353	42	82
1b-211	89	353	42	83
1b-211	89	353	42	84
1b-211	89	353	42	85
1b-211	89	353	42	86
1b-211	89	354	42	87
1b-211	89	354	42	88
1b-211	89	354	42	89
1b-211	89	354	42	90
1b-211	89	354	42	91
1b-211	99	358	42	92
1b-211	99	358	42	93
1b-211	98	358	42	94
1b-211	98	358	42	95
1b-211	98	358	42	96
1b-211	98	358	42	97
1b-211	99	358	42	98
1b-211	99	358	42	99
1b-211	99	358	42	100
1b-211	99	358	42	101
1b-211	99	358	42	102
1b-211	99	358	42	103
1b-211	99	358	42	104
1b-211	98	356	42	105
1b-211	98	356	42	106
1b-211	98	356	42	107
1b-211	98	357	42	108
1b-211	99	358	42	109
1b-211	100	359	42	110
1b-211	100	359	42	111
1b-211	100	359	42	112
1b-211	100	359	42	113
1b-211	100	359	42	114
1b-211	100	359	42	115
1b-211	100	359	42	116
1b-211	99	358	42	117
1b-211	99	357	42	118
1b-211	100	356	42	119
1b-211	101	356	42	120
1b-211	101	354	42	121
1b-211	100	352	42	122
1b-211	100	353	42	123
1b-211	100	353	42	124
1b-211	100	353	42	125
1b-211	100	353	42	126
1b-211	100	353	42	127
1b-211	100	353	42	128
1b-211	100	353	42	129
1b-211	100	353	42	130
1b-211	102	355	42	131
1b-211	105	356	41	132
1b-211	105	356	41	133
1b-211	105	356	41	134
1b-211	105	357	41	135
1b-211	105	357	41	136
1b-211	107	359	41	137
1b-211	107	359	41	138
1b-211	107	359	41	139
1b-211	107	359	41	140
1b-211	106	358	41	141
1b-211	110	358	42	142
1b-211	110	358	42	143
1b-211	110	358	42	144
1b-211	110	358	42	145
1b-211	110	358	42	146
1b-211	110	358	42	147
1b-211	110	358	42	148
1b-211	111	359	42	149
1b-211	112	359	42	150
1b-211	112	359	42	151
1b-211	112	359	42	152
1b-211	112	359	42	153
Branch	1b-212	r359	r359-23	#FFFF00
1b-212	57	285	27	23
1b-212	41	281	27	24
1b-212	42	287	27	25
1b-212	48	301	25	26
1b-212	49	301	25	27
1b-212	43	296	28	28
1b-212	35	294	28	29
1b-212	38	283	28	30
1b-212	36	284	28	31
1b-212	36	286	28	32
1b-212	33	282	28	33
1b-212	31	278	28	34
1b-212	31	276	28	35
1b-212	38	275	28	36
1b-212	35	272	28	37
1b-212	35	271	28	38
1b-212	30	269	30	39
1b-212	30	269	30	40
1b-212	30	268	29	41
1b-212	30	269	29	42
1b-212	31	267	29	43
1b-212	31	267	29	44
1b-212	31	267	29	45
1b-212	25	261	32	46
1b-212	29	269	32	47
1b-212	29	269	32	48
1b-212	33	266	32	49
1b-212	34	272	33	50
1b-212	37	275	33	51
1b-212	38	257	50	52
1b-212	38	259	50	53
1b-212	42	262	50	54
1b-212	44	259	50	55
1b-212	47	257	52	56
1b-212	50	253	52	57
1b-212	50	253	52	58
1b-212	43	250	52	59
1b-212	42	255	52	60
1b-212	40	260	52	61
1b-212	45	258	52	62
1b-212	49	253	52	63
1b-212	47	246	52	64
1b-212	47	248	52	65
1b-212	47	248	52	66
1b-212	48	248	52	67
1b-212	50	245	52	68
1b-212	50	246	52	69
1b-212	50	246	52	70
1b-212	50	245	52	71
1b-212	50	240	52	72
1b-212	50	239	52	73
1b-212	50	239	52	74
1b-212	50	238	48	75
1b-212	50	238	48	76
1b-212	53	233	48	77
1b-212	53	230	48	78
1b-212	53	227	48	79
1b-212	53	223	48	80
1b-212	49	217	48	81
1b-212	49	220	48	82
1b-212	49	219	48	83
1b-212	49	217	48	84
1b-212	48	217	48	85
1b-212	48	217	48	86
1b-212	48	217	48	87
1b-212	48	217	48	88
1b-212	49	217	48	89
1b-212	49	217	48	90
1b-212	49	214	47	91
1b-212	50	212	47	92
1b-212	51	211	47	93
1b-212	51	211	47	94
1b-212	51	211	47	95
1b-212	51	211	47	96
1b-212	52	210	47	97
1b-212	52	209	47	98
1b-212	53	209	47	99
1b-212	53	209	47	100
1b-212	53	209	47	101
1b-212	53	209	47	102
1b-212	53	209	47	103
1b-212	54	211	47	104
1b-212	54	212	47	105
1b-212	54	213	47	106
1b-212	54	213	47	107
1b-212	53	215	47	108
1b-212	51	215	47	109
1b-212	49	216	46	110
1b-212	49	216	46	111
1b-212	49	217	46	112
1b-212	50	217	46	113
1b-212	52	219	46	114
1b-212	52	219	46	115
1b-212	52	219	46	116
1b-212	54	219	46	117
1b-212	56	217	46	118
1b-212	57	216	46	119
1b-212	57	218	46	120
1b-212	57	219	46	121
1b-212	57	220	46	122
1b-212	55	224	46	123
1b-212	55	224	46	124
1b-212	53	225	49	125
1b-212	53	225	49	126
1b-212	53	226	49	127
1b-212	53	226	49	128
1b-212	53	226	49	129
1b-212	53	226	49	130
1b-212	53	226	49	131
1b-212	53	226	49	132
1b-212	51	226	49	133
1b-212	51	226	49	134
1b-212	51	227	49	135
1b-212	51	227	49	136
1b-212	51	227	49	137
1b-212	51	227	49	138
1b-212	51	227	49	139
1b-212	51	231	49	140
1b-212	52	229	49	141
1b-212	52	228	49	142
1b-212	52	228	49	143
1b-212	51	228	49	144
1b-212	51	230	49	145
1b-212	51	232	49	146
1b-212	51	232	49	147
1b-212	51	232	49	148
1b-212	51	232	49	149
1b-212	51	232	49	150
1b-212	52	234	49	151
1b-212	52	234	49	152
1b-212	54	233	49	153
Branch	1b-22	r360	r360-10	#FFFF00
1b-22	176	375	22	10
1b-22	171	386	20	11
1b-22	151	372	21	12
1b-22	142	378	1	13
1b-22	147	382	25	14
1b-22	138	384	25	15
1b-22	119	380	26	16
1b-22	117	382	26	17
1b-22	119	384	26	18
1b-22	124	388	28	19
1b-22	124	388	28	20
1b-22	128	388	27	21
1b-22	124	388	27	22
1b-22	130	374	26	23
1b-22	117	379	29	24
Branch	1b-221	r361	r361-25	#FFFF00
1b-221	147	398	30	25
1b-221	146	409	32	26
1b-221	147	406	33	27
1b-221	152	414	33	28
1b-221	146	409	33	29
1b-221	146	405	33	30
1b-221	142	404	33	31
1b-221	140	405	33	32
1b-221	135	409	33	33
1b-221	136	407	33	34
1b-221	131	408	33	35
1b-221	130	408	33	36
1b-221	134	409	33	37
1b-221	134	409	33	38
1b-221	134	408	33	39
1b-221	135	409	33	40
1b-221	135	409	33	41
1b-221	136	411	33	42
1b-221	138	411	33	43
1b-221	138	410	33	44
1b-221	138	409	33	45
1b-221	145	410	33	46
1b-221	144	411	33	47
1b-221	147	406	33	48
1b-221	145	403	33	49
1b-221	140	408	33	50
1b-221	143	410	33	51
1b-221	163	422	51	52
1b-221	163	422	51	53
1b-221	163	419	51	54
1b-221	168	411	51	55
1b-221	176	416	51	56
1b-221	174	414	51	57
1b-221	169	412	51	58
1b-221	161	411	52	59
1b-221	161	411	52	60
1b-221	161	411	52	61
1b-221	165	408	52	62
1b-221	166	404	52	63
1b-221	166	404	52	64
1b-221	164	408	52	65
1b-221	164	409	52	66
1b-221	164	409	52	67
1b-221	164	409	52	68
1b-221	164	409	52	69
1b-221	160	407	48	70
1b-221	160	405	48	71
1b-221	160	405	48	72
1b-221	160	404	48	73
1b-221	160	404	48	74
1b-221	163	403	48	75
1b-221	166	402	48	76
1b-221	170	400	48	77
1b-221	171	400	48	78
1b-221	171	399	48	79
1b-221	169	398	50	80
1b-221	169	399	50	81
1b-221	169	399	50	82
1b-221	171	399	50	83
1b-221	172	399	50	84
1b-221	172	399	50	85
1b-221	173	401	50	86
1b-221	173	402	50	87
1b-221	171	407	50	88
1b-221	172	407	50	89
1b-221	173	407	50	90
1b-221	173	407	50	91
1b-221	173	406	50	92
1b-221	173	406	50	93
1b-221	174	406	50	94
1b-221	176	406	50	95
1b-221	181	404	50	96
1b-221	179	401	47	97
1b-221	179	400	47	98
1b-221	183	400	47	99
1b-221	184	400	47	100
1b-221	184	400	47	101
1b-221	184	400	47	102
1b-221	184	399	47	103
1b-221	185	399	47	104
1b-221	198	404	47	105
1b-221	198	405	47	106
1b-221	195	404	47	107
1b-221	195	404	47	108
1b-221	193	402	44	109
1b-221	193	402	44	110
1b-221	193	402	44	111
1b-221	194	402	44	112
1b-221	194	402	44	113
1b-221	194	402	44	114
1b-221	194	402	44	115
1b-221	194	401	44	116
1b-221	196	400	44	117
1b-221	198	400	44	118
1b-221	200	400	44	119
1b-221	203	400	44	120
1b-221	205	400	44	121
1b-221	205	400	44	122
1b-221	204	400	44	123
1b-221	202	400	44	124
1b-221	202	400	44	125
1b-221	196	402	46	126
1b-221	196	402	46	127
1b-221	196	402	46	128
1b-221	196	402	46	129
1b-221	196	402	46	130
1b-221	196	402	46	131
1b-221	196	402	46	132
1b-221	196	402	46	133
1b-221	194	403	46	134
1b-221	192	402	46	135
1b-221	189	402	46	136
1b-221	189	402	46	137
1b-221	189	401	46	138
1b-221	189	401	46	139
1b-221	188	401	46	140
1b-221	188	401	46	141
1b-221	183	400	47	142
1b-221	183	400	47	143
1b-221	183	399	47	144
1b-221	183	399	47	145
1b-221	184	399	47	146
1b-221	184	399	47	147
1b-221	184	399	47	148
1b-221	183	397	47	149
1b-221	182	395	47	150
[truncated: 35,695 more rows]
