# Supplementary material for: From spiral cleavage to bilateral symmetry: the developmental cell lineage of the annelid brain
Source: BMC Biol. 2019 Oct 22;17:81. doi: 10.1186/s12915-019-0705-x (PMC6805352; doi:10.1186/s12915-019-0705-x)
Supplement: Supplementary file 11 — Additional file 11: Table S1. The table contains the list of all cells in the consensus lineage tree (Additional file 10), including the lineage name and the reference ID. [file 12915_2019_705_MOESM11_ESM.xlsx]

## Sheet: List of cells - Consensus tree
Lineage name	Reference ID
1a-	1a
1a-1	r1
1a-11	r2
1a-111	r3
1a-1111	r4
1a-11111	r5
1a-11112	r6
1a-11112a	r7
1a-11112aa	r8
1a-11112aaa	r9
1a-11112aaaa	r10
1a-11112aaaaa	r11
1a-11112aaaaaa	r12
1a-11112aaaaab	r15
1a-11112aaaab	r18
1a-11112aaab	r19
1a-11112aab	r20
1a-11112ab	r21
1a-11112aba	r22
1a-11112abb	r23
1a-11112b	r24
1a-1112	r25
1a-112	r26
1a-1121	r27
1a-11211	r28
1a-112111	r29
1a-112112	r30
1a-1121121	r31
1a-11211211	r51
1a-11211212	r32
1a-11211212a	r33
1a-11211212aa	r34
1a-11211212aaa	r35
1a-11211212aaaa	r36
1a-11211212aaaaa	r37
1a-11211212aaaab	r38
1a-11211212aaab	r39
1a-11211212aaaba	r40
1a-11211212aaabb	r41
1a-11211212aab	r42
1a-11211212aaba	r43
1a-11211212aabb	r44
1a-11211212ab	r45
1a-11211212aba	r46
1a-11211212abaa	r47
1a-11211212abab	r48
1a-11211212abb	r49
1a-11211212b	r50
1a-1121122	r52
1a-11211221	r64
1a-11211221a	r1500
1a-11211221b	r1501
1a-11211222	r53
1a-11211222a	r54
1a-11211222aa	r55
1a-11211222aaa	r56
1a-11211222aaaa	r57
1a-11211222aaab	r58
1a-11211222aab	r59
1a-11211222ab	r60
1a-11211222b	r63
1a-11212	r65
1a-112121	r66
1a-1121211	r67
1a-11212111	r87
1a-11212112	r68
1a-11212112a	r69
1a-11212112aa	r70
1a-11212112aaa	r71
1a-11212112aaaa	r72
1a-11212112aaaaa	r73
1a-11212112aaaab	r74
1a-11212112aaab	r75
1a-11212112aaaba	r76
1a-11212112aaabb	r77
1a-11212112aab	r78
1a-11212112aaba	r79
1a-11212112aabb	r80
1a-11212112ab	r81
1a-11212112aba	r82
1a-11212112abaa	r83
1a-11212112abab	r84
1a-11212112abb	r85
1a-11212112b	r86
1a-1121212	r88
1a-112122	r89
1a-1122	r90
1a-11221	r91
1a-112211	r92
1a-1122111	r93
1a-11221111	r94
1a-112211111	r95
1a-112211111a	r96
1a-112211111aa	r97
1a-112211111aaa	r98
1a-112211111aaaa	r99
1a-112211111aaab	r100
1a-112211111aab	r101
1a-112211111aaba	r102
1a-112211111aabb	r103
1a-112211111ab	r104
1a-112211111b	r105
1a-112211112	r106
1a-112211112a	r107
1a-112211112aa	r108
1a-112211112aaa	r109
1a-112211112aab	r110
1a-112211112ab	r111
1a-112211112b	r112
1a-112211112ba	r113
1a-112211112bb	r116
1a-112211112bba	r1502
1a-112211112bbaa	r1503
1a-112211112bbab	r1504
1a-112211112bbb	r1505
1a-11221112	r117
1a-112211121	r118
1a-112211122	r119
1a-112211122a	r120
1a-112211122b	r121
1a-1122112	r122
1a-112212	r123
1a-1122121	r124
1a-1122122	r125
1a-11221221	r127
1a-11221221a	r128
1a-11221221aa	r129
1a-11221221ab	r130
1a-11221221b	r131
1a-11221222	r126
1a-11222	r132
1a-112221	r133
1a-1122211	r135
1a-1122211a	r136
1a-1122211aa	r137
1a-1122211ab	r138
1a-1122211b	r139
1a-1122211ba	r140
1a-1122211bb	r141
1a-1122211bba	r142
1a-1122211bbb	r143
1a-1122211bbba	r144
1a-1122211bbbb	r145
1a-1122211bbbba	r146
1a-1122211bbbbb	r147
1a-1122212	r134
1a-112222	r148
1a-1122221	r152
1a-11222211	r154
1a-11222212	r153
1a-1122222	r149
1a-11222221	r150
1a-11222222	r151
1a-12	r155
1a-121	r156
1a-1211	r157
1a-12111	r158
1a-12112	r159
1a-121121	r205
1a-1211211	r206
1a-1211212	r207
1a-121122	r160
1a-1211221	r166
1a-1211221a	r167
1a-1211221aa	r168
1a-1211221aaa	r169
1a-1211221aab	r170
1a-1211221aaba	r171
1a-1211221aabb	r172
1a-1211221aabba	r173
1a-1211221aabbaa	r174
1a-1211221aabbab	r175
1a-1211221aabbb	r176
1a-1211221ab	r177
1a-1211221aba	r178
1a-1211221abb	r179
1a-1211221abba	r180
1a-1211221abbb	r181
1a-1211221abbba	r182
1a-1211221abbbb	r183
1a-1211221b	r184
1a-1211221ba	r185
1a-1211221baa	r186
1a-1211221baaa	r187
1a-1211221baab	r188
1a-1211221bab	r189
1a-1211221baba	r190
1a-1211221babb	r191
1a-1211221babba	r192
1a-1211221babbb	r193
1a-1211221babbba	r194
1a-1211221babbbb	r195
1a-1211221babbbba	r196
1a-1211221babbbbb	r197
1a-1211221bb	r198
1a-1211221bba	r199
1a-1211221bbb	r200
1a-1211221bbba	r201
1a-1211221bbbb	r202
1a-1211221bbbba	r203
1a-1211221bbbbb	r204
1a-1211222	r161
1a-1211222a	r162
1a-1211222b	r163
1a-1211222ba	r164
1a-1211222bb	r165
1a-1212	r208
1a-122	r209
1a-2	r210
1a-21	r211
1a-211	r212
1a-212	r213
1a-22	r214
1a-221	r215
1a-222	r216
1b-	1b
1b-1	r217
1b-11	r218
1b-111	r219
1b-1111	r294
1b-1112	r301
1b-112	r222
1b-1121	r223
1b-11211	r224
1b-112111	r225
1b-1121111	r226
1b-1121112	r227
1b-112112	r228
1b-1121121	r229
1b-11211211	r230
1b-11211211a	r1506
1b-11211211b	r1507
1b-11211212	r231
1b-11211212a	r232
1b-11211212aa	r233
1b-11211212aaa	r234
1b-11211212aaaa	r235
1b-11211212aaaaa	r1508
1b-11211212aaaab	r1509
1b-11211212aaab	r236
1b-11211212aab	r237
1b-11211212ab	r238
1b-11211212aba	r1510
1b-11211212abb	r1511
1b-11211212b	r239
1b-1121122	r240
1b-11211221	r241
1b-11211222	r242
1b-11212	r243
1b-112121	r244
1b-112121a	r245
1b-112121a1	r259
1b-112121a2	r246
1b-112121a2a	r247
1b-112121a2aa	r248
1b-112121a2aaa	r249
1b-112121a2aaaa	r250
1b-112121a2aaaaa	r251
1b-112121a2aaaab	r252
1b-112121a2aaab	r253
1b-112121a2aaaba	r254
1b-112121a2aaabb	r255
1b-112121a2aab	r256
1b-112121a2ab	r257
1b-112121a2b	r258
1b-112121a2ba	r1512
1b-112121a2bb	r1513
1b-112121b	r260
1b-112122	r261
1b-1122	r262
1b-11221	r263
1b-112211	r264
1b-1122111	r265
1b-11221111	r271
1b-112211111	r272
1b-112211111a	r273
1b-112211111aa	r274
1b-112211111ab	r275
1b-112211111aba	r276
1b-112211111abb	r277
1b-112211111b	r278
1b-112211112	r279
1b-112211112a	r280
1b-112211112aa	r281
1b-112211112aaa	r282
1b-112211112aaaa	r1514
1b-112211112aaab	r1515
1b-112211112aab	r283
1b-112211112ab	r284
1b-112211112b	r285
1b-112211112ba	r286
1b-112211112baa	r287
1b-112211112bab	r288
1b-112211112bb	r289
1b-11221112	r266
1b-112211121	r267
1b-112211122	r268
1b-112211122a	r269
1b-112211122b	r270
1b-1122112	r290
1b-112212	r291
1b-1122121	r292
1b-1122122	r293
1b-11221221	r296
1b-11221221a	r297
1b-11221221b	r298
1b-11221221ba	r299
1b-11221221bb	r300
1b-11221222	r295
1b-11222	r302
1b-112221	r303
1b-1122211	r305
1b-1122211a	r306
1b-1122211aa	r307
1b-1122211ab	r308
1b-1122211b	r309
1b-1122211ba	r310
1b-1122211bb	r311
1b-1122211bba	r312
1b-1122211bbb	r313
1b-1122211bbba	r314
1b-1122211bbbb	r315
1b-1122211bbbba	r316
1b-1122211bbbbb	r317
1b-1122212	r304
1b-112222	r318
1b-112222a	r319
1b-112222a1	r321
1b-112222a2	r320
1b-112222b	r322
1b-112222b1	r324
1b-112222b2	r323
1b-12	r325
1b-121	r326
1b-1211	r327
1b-12111	r328
1b-12111a	r329
1b-12111aa	r330
1b-12111aaa	r331
1b-12111aaaa	r332
1b-12111aaaaa	r333
1b-12111aaaab	r334
1b-12111aaab	r335
1b-12111aab	r336
1b-12111ab	r337
1b-12111aba	r338
1b-12111abaa	r339
1b-12111abab	r340
1b-12111abb	r341
1b-12111b	r342
1b-12112	r343
1b-121121	r344
1b-121121a	r345
1b-121121b	r346
1b-121121ba	r347
1b-121121bb	r348
1b-121121bba	r349
1b-121121bbaa	r350
1b-121121bbab	r351
1b-121121bbb	r352
1b-121122	r353
1b-1212	r354
1b-122	r355
1b-2	r356
1b-21	r357
1b-211	r358
1b-212	r359
1b-22	r360
1b-221	r361
1b-222	r362
1c-	1c
1c-1	r363
1c-11	r364
1c-111	r365
1c-1111	r366
1c-1112	r367
1c-112	r368
1c-1121	r369
1c-11211	r370
1c-112111	r371
1c-112111a	r372
1c-112111aa	r373
1c-112111aaa	r374
1c-112111aab	r375
1c-112111ab	r376
1c-112111aba	r377
1c-112111abb	r378
1c-112111b	r379
1c-112112	r380
1c-1121121	r381
1c-11211211	r411
1c-11211211a	r412
1c-11211211aa	r413
1c-11211211aaa	r414
1c-11211211aaaa	r415
1c-11211211aaaaa	r416
1c-11211211aaaaaa	r1516
1c-11211211aaaaab	r1517
1c-11211211aaaab	r419
1c-11211211aaab	r420
1c-11211211aaaba	r421
1c-11211211aaabb	r422
1c-11211211aab	r423
1c-11211211ab	r424
1c-11211211b	r425
1c-11211211ba	r426
1c-11211211baa	r427
1c-11211211baaa	r428
1c-11211211baab	r429
1c-11211211bab	r430
1c-11211211bb	r431
1c-11211211bba	r432
1c-11211211bbb	r433
1c-11211212	r382
1c-11211212a	r383
1c-11211212aa	r384
1c-11211212aaa	r385
1c-11211212aaaa	r386
1c-11211212aaaaa	r387
1c-11211212aaaaaa	r388
1c-11211212aaaaaaa	r389
1c-11211212aaaaaab	r390
1c-11211212aaaaab	r391
1c-11211212aaaab	r392
1c-11211212aaab	r393
1c-11211212aaaba	r394
1c-11211212aaabaa	r395
1c-11211212aaabaaa	r396
1c-11211212aaabaab	r397
1c-11211212aaabab	r398
1c-11211212aaabb	r399
1c-11211212aab	r400
1c-11211212ab	r401
1c-11211212aba	r402
1c-11211212abb	r403
1c-11211212b	r404
1c-11211212ba	r405
1c-11211212baa	r406
1c-11211212bab	r407
1c-11211212bb	r408
1c-11211212bba	r409
1c-11211212bbb	r410
1c-1121122	r434
1c-11211221	r435
1c-112112211	r436
1c-1121122111	r472
1c-1121122111a	r473
1c-1121122111aa	r474
1c-1121122111ab	r475
1c-1121122111b	r478
1c-1121122111ba	r479
1c-1121122111bb	r480
1c-1121122112	r437
1c-1121122112a	r438
1c-1121122112aa	r439
1c-1121122112aaa	r440
1c-1121122112aaaa	r441
1c-1121122112aaaaa	r442
1c-1121122112aaaaaa	r443
1c-1121122112aaaaaaa	r444
1c-1121122112aaaaaaaa	r445
1c-1121122112aaaaaaaaa	r1518
1c-1121122112aaaaaaaab	r1519
1c-1121122112aaaaaaab	r446
1c-1121122112aaaaaab	r447
1c-1121122112aaaaaaba	r1520
1c-1121122112aaaaaabb	r1521
1c-1121122112aaaaab	r450
1c-1121122112aaaaaba	r451
1c-1121122112aaaaabaa	r1522
1c-1121122112aaaaabab	r1523
1c-1121122112aaaaabb	r452
1c-1121122112aaaab	r453
1c-1121122112aaaaba	r454
1c-1121122112aaaabaa	r1524
1c-1121122112aaaabab	r1525
1c-1121122112aaaabb	r457
1c-1121122112aaaabba	r458
1c-1121122112aaaabbb	r459
1c-1121122112aaab	r460
1c-1121122112aab	r461
1c-1121122112ab	r462
1c-1121122112b	r465
1c-1121122112ba	r466
1c-1121122112baa	r467
1c-1121122112baaa	r468
1c-1121122112baab	r469
1c-1121122112bab	r470
1c-1121122112bb	r471
1c-112112212	r481
1c-112112212a	r482
1c-112112212aa	r483
1c-112112212aaa	r484
1c-112112212aab	r485
1c-112112212ab	r486
1c-112112212aba	r487
1c-112112212abaa	r488
1c-112112212abaaa	r489
1c-112112212abaaaa	r490
1c-112112212abaaaaa	r491
1c-112112212abaaaab	r492
1c-112112212abaaab	r495
1c-112112212abaab	r496
1c-112112212abab	r497
1c-112112212abb	r498
1c-112112212b	r501
1c-112112212ba	r502
1c-112112212baa	r503
1c-112112212bab	r504
1c-112112212bb	r505
1c-112112212bba	r506
1c-112112212bbb	r507
1c-11211222	r510
1c-112112221	r511
1c-112112221a	r512
1c-112112221aa	r513
1c-112112221aaa	r514
1c-112112221aab	r515
1c-112112221ab	r516
1c-112112221b	r517
1c-112112221ba	r518
1c-112112221bb	r519
1c-112112222	r520
1c-112112222a	r521
1c-112112222aa	r522
1c-112112222ab	r523
1c-112112222b	r524
1c-112112222ba	r525
1c-112112222bb	r526
1c-11212	r527
1c-112121	r528
1c-1121211	r529
1c-11212111	r530
1c-112121111	r531
1c-112121111a	r532
1c-112121111aa	r533
1c-112121111aaa	r534
1c-112121111aaaa	r535
1c-112121111aaaaa	r536
1c-112121111aaaab	r537
1c-112121111aaaaba	r538
1c-112121111aaaabb	r539
1c-112121111aaab	r540
1c-112121111aab	r541
1c-112121111ab	r542
1c-112121111aba	r543
1c-112121111abb	r544
1c-112121111b	r545
1c-112121111ba	r546
1c-112121111baa	r547
1c-112121111baaa	r548
1c-112121111baab	r549
1c-112121111bab	r550
1c-112121111baba	r551
1c-112121111babb	r552
1c-112121111bb	r553
1c-112121111bba	r554
1c-112121111bbb	r555
1c-112121111bbba	r556
1c-112121111bbbaa	r557
1c-112121111bbbab	r558
1c-112121111bbbaba	r559
1c-112121111bbbabb	r560
1c-112121111bbbb	r561
1c-112121111bbbba	r562
1c-112121111bbbbb	r563
1c-112121112	r564
1c-112121112a	r565
1c-112121112b	r566
1c-11212112	r567
1c-11212112a	r568
1c-11212112b	r569
1c-1121212	r572
1c-11212121	r576
1c-11212121a	r577
1c-11212121b	r578
1c-11212122	r573
1c-112121221	r575
1c-112121222	r574
1c-112122	r579
1c-1121221	r580
1c-11212211	r600
1c-11212211a	r601
1c-11212211b	r602
1c-11212211ba	r603
1c-11212211bb	r604
1c-11212212	r581
1c-112122121	r599
1c-112122122	r582
1c-112122122a	r583
1c-112122122b	r584
1c-112122122ba	r585
1c-112122122baa	r586
1c-112122122bab	r587
1c-112122122baba	r588
1c-112122122babb	r589
1c-112122122bb	r590
1c-112122122bba	r591
1c-112122122bbaa	r592
1c-112122122bbab	r593
1c-112122122bbaba	r594
1c-112122122bbabb	r595
1c-112122122bbb	r596
1c-112122122bbba	r597
1c-112122122bbbb	r598
1c-1121222	r605
1c-11212221	r606
1c-11212221a	r607
1c-11212221b	r608
1c-11212222	r609
1c-11212222a	r610
1c-11212222b	r611
1c-1122	r612
1c-11221	r613
1c-11222	r614
1c-112221	r615
1c-1122211	r616
1c-11222111	r692
1c-11222112	r617
1c-112221121	r661
1c-112221121a	r662
1c-112221121aa	r663
1c-112221121aaa	r664
1c-112221121aaaa	r665
1c-112221121aaaaa	r666
1c-112221121aaaaaa	r667
1c-112221121aaaaaaa	r668
1c-112221121aaaaaaaa	r669
1c-112221121aaaaaaab	r672
1c-112221121aaaaaab	r673
1c-112221121aaaaaaba	r674
1c-112221121aaaaaabaa	r675
1c-112221121aaaaaabab	r676
1c-112221121aaaaaabb	r677
1c-112221121aaaaab	r678
1c-112221121aaaab	r679
1c-112221121aaab	r680
1c-112221121aab	r681
1c-112221121ab	r682
1c-112221121aba	r683
1c-112221121abb	r684
1c-112221121b	r685
1c-112221121ba	r686
1c-112221121baa	r687
1c-112221121bab	r688
1c-112221121bb	r689
1c-112221122	r618
1c-112221122a	r619
1c-112221122aa	r620
1c-112221122aaa	r621
1c-112221122aaaa	r622
1c-112221122aaaaa	r623
1c-112221122aaaaaa	r624
1c-112221122aaaaaaa	r625
1c-112221122aaaaaaaa	r626
1c-112221122aaaaaaab	r627
1c-112221122aaaaaab	r628
1c-112221122aaaaab	r629
1c-112221122aaaaaba	r630
1c-112221122aaaaabb	r633
1c-112221122aaaab	r634
1c-112221122aaaaba	r635
1c-112221122aaaabb	r638
1c-112221122aaab	r639
1c-112221122aaaba	r640
1c-112221122aaabaa	r641
1c-112221122aaabab	r642
1c-112221122aaabb	r643
1c-112221122aab	r644
1c-112221122ab	r645
1c-112221122aba	r646
1c-112221122abaa	r647
1c-112221122abaaa	r648
1c-112221122abaaaa	r649
1c-112221122abaaab	r650
1c-112221122abaab	r651
1c-112221122abab	r652
1c-112221122abb	r653
1c-112221122abba	r654
1c-112221122abbb	r655
1c-112221122b	r656
1c-112221122ba	r657
1c-112221122baa	r658
1c-112221122bab	r659
1c-112221122bb	r660
1c-1122212	r693
1c-11222121	r694
1c-11222122	r695
1c-112221221	r696
1c-112221221a	r697
1c-112221221aa	r698
1c-112221221ab	r699
1c-112221221b	r700
1c-112221222	r703
1c-112221222a	r704
1c-112221222b	r705
1c-112221222ba	r706
1c-112221222bb	r707
1c-112221222bba	r708
1c-112221222bbb	r709
1c-112222	r710
1c-1122221	r711
1c-11222211	r712
1c-112222111	r713
1c-1122221111	r761
1c-1122221112	r714
1c-1122221112a	r715
1c-1122221112aa	r716
1c-1122221112aaa	r717
1c-1122221112aaaa	r718
1c-1122221112aaaaa	r719
1c-1122221112aaaaaa	r720
1c-1122221112aaaaaaa	r721
1c-1122221112aaaaaaaa	r722
1c-1122221112aaaaaaab	r725
1c-1122221112aaaaaab	r726
1c-1122221112aaaaaaba	r1526
1c-1122221112aaaaaabb	r1527
1c-1122221112aaaaab	r729
1c-1122221112aaaaaba	r730
1c-1122221112aaaaabaa	r731
1c-1122221112aaaaabab	r734
1c-1122221112aaaaabb	r735
1c-1122221112aaaab	r736
1c-1122221112aaaaba	r737
1c-1122221112aaaabb	r738
1c-1122221112aaab	r739
1c-1122221112aaaba	r740
1c-1122221112aaabaa	r741
1c-1122221112aaabaaa	r742
1c-1122221112aaabaaaa	r743
1c-1122221112aaabaaaaa	r744
1c-1122221112aaabaaaab	r745
1c-1122221112aaabaaab	r746
1c-1122221112aaabaaaba	r747
1c-1122221112aaabaaabb	r748
1c-1122221112aaabaab	r749
1c-1122221112aaabaaba	r750
1c-1122221112aaabaabb	r751
1c-1122221112aaabab	r752
1c-1122221112aaabb	r753
1c-1122221112aab	r754
1c-1122221112ab	r755
1c-1122221112aba	r756
1c-1122221112abaa	r757
1c-1122221112abab	r758
1c-1122221112abb	r759
1c-1122221112b	r760
1c-112222112	r762
1c-11222212	r763
1c-112222121	r765
1c-112222122	r764
1c-1122222	r766
1c-11222221	r772
1c-112222211	r830
1c-112222211a	r831
1c-112222211b	r832
1c-112222211ba	r833
1c-112222211bb	r834
1c-112222212	r773
1c-1122222121	r829
1c-1122222122	r774
1c-1122222122a	r775
1c-1122222122aa	r776
1c-1122222122aaa	r777
1c-1122222122aaaa	r778
1c-1122222122aaaaa	r779
1c-1122222122aaaaaa	r780
1c-1122222122aaaaaaa	r781
1c-1122222122aaaaaaaa	r782
1c-1122222122aaaaaaab	r783
1c-1122222122aaaaaab	r784
1c-1122222122aaaaaaba	r785
1c-1122222122aaaaaabb	r786
1c-1122222122aaaaab	r787
1c-1122222122aaaaaba	r788
1c-1122222122aaaaabaa	r789
1c-1122222122aaaaabab	r790
1c-1122222122aaaaabb	r791
1c-1122222122aaaab	r792
1c-1122222122aaab	r793
1c-1122222122aab	r794
1c-1122222122ab	r795
1c-1122222122b	r796
1c-1122222122ba	r797
1c-1122222122baa	r798
1c-1122222122baaa	r799
1c-1122222122baaaa	r800
1c-1122222122baaaaa	r801
1c-1122222122baaaaaa	r802
1c-1122222122baaaaab	r803
1c-1122222122baaaab	r804
1c-1122222122baaaaba	r805
1c-1122222122baaaabb	r806
1c-1122222122baaab	r807
1c-1122222122baaaba	r808
1c-1122222122baaabb	r809
1c-1122222122baab	r810
1c-1122222122baaba	r811
1c-1122222122baabaa	r812
1c-1122222122baabab	r813
1c-1122222122baabb	r814
1c-1122222122bab	r815
1c-1122222122baba	r816
1c-1122222122babaa	r817
1c-1122222122babaaa	r818
1c-1122222122babaaaa	r819
1c-1122222122babaaab	r820
1c-1122222122babaab	r821
1c-1122222122babaaba	r822
1c-1122222122babaabb	r823
1c-1122222122babab	r824
1c-1122222122bababa	r825
1c-1122222122bababb	r826
1c-1122222122babb	r827
1c-1122222122bb	r828
1c-11222222	r767
1c-112222221	r768
1c-112222221a	r769
1c-112222221b	r770
1c-112222222	r771
1c-12	r835
1c-121	r836
1c-1211	r837
1c-12111	r838
1c-12112	r839
1c-121121	r840
1c-1211211	r842
1c-1211212	r841
1c-121122	r843
1c-1211221	r851
1c-1211221a	r852
1c-1211221aa	r853
1c-1211221aaa	r854
1c-1211221aab	r855
1c-1211221aaba	r856
1c-1211221aabb	r857
1c-1211221aabba	r858
1c-1211221aabbb	r859
1c-1211221ab	r860
1c-1211221aba	r861
1c-1211221abaa	r862
1c-1211221abab	r863
1c-1211221abb	r864
1c-1211221abba	r865
1c-1211221abbb	r866
1c-1211221abbba	r867
1c-1211221abbbb	r868
1c-1211221abbbba	r869
1c-1211221abbbbb	r870
1c-1211221abbbbba	r871
1c-1211221abbbbbb	r872
1c-1211221b	r873
1c-1211221ba	r874
1c-1211221baa	r875
1c-1211221bab	r876
1c-1211221baba	r877
1c-1211221babb	r878
1c-1211221babba	r879
1c-1211221babbb	r880
1c-1211221bb	r881
1c-1211221bba	r882
1c-1211221bbaa	r883
1c-1211221bbab	r884
1c-1211221bbaba	r885
1c-1211221bbabaa	r886
1c-1211221bbabab	r887
1c-1211221bbabb	r888
1c-1211221bbb	r889
1c-1211222	r844
1c-1211222a	r845
1c-1211222aa	r846
1c-1211222ab	r847
1c-1211222b	r848
1c-1212	r892
1c-122	r893
1c-2	r894
1c-21	r895
1c-211	r896
1c-212	r897
1c-22	r898
1c-221	r899
1c-222	r900
1d-	1d
1d-1	r901
1d-11	r902
1d-111	r903
1d-1111	r904
1d-1112	r905
1d-112	r906
1d-1121	r907
1d-11211	r908
1d-112111	r909
1d-1121111	r910
1d-11211111	r911
1d-11211111a	r912
1d-11211111aa	r913
1d-11211111ab	r914
1d-11211111b	r915
1d-11211111ba	r916
1d-11211111bb	r917
1d-11211112	r918
1d-11211112a	r919
1d-11211112aa	r920
1d-11211112aaa	r921
1d-11211112aab	r922
1d-11211112ab	r923
1d-11211112aba	r924
1d-11211112abaa	r925
1d-11211112abaaa	r926
1d-11211112abaaaa	r927
1d-11211112abaaaaa	r928
1d-11211112abaaaab	r929
1d-11211112abaaab	r932
1d-11211112abaaaba	r933
1d-11211112abaaabb	r934
1d-11211112abaab	r935
1d-11211112abab	r936
1d-11211112ababa	r937
1d-11211112ababaa	r938
1d-11211112ababab	r939
1d-11211112ababb	r940
1d-11211112ababba	r941
1d-11211112ababbb	r942
1d-11211112abb	r943
1d-11211112abba	r944
1d-11211112abbaa	r945
1d-11211112abbab	r946
1d-11211112abbb	r947
1d-11211112abbba	r948
1d-11211112abbbb	r949
1d-11211112abbbba	r950
1d-11211112abbbbb	r951
1d-11211112abbbbba	r952
1d-11211112abbbbbb	r953
1d-11211112abbbbbba	r954
1d-11211112abbbbbbb	r955
1d-11211112b	r956
1d-11211112ba	r957
1d-11211112bb	r958
1d-11211112bba	r959
1d-11211112bbb	r960
1d-1121112	r961
1d-11211121	r962
1d-11211121a	r963
1d-11211121b	r964
1d-11211121ba	r965
1d-11211121bb	r966
1d-11211122	r967
1d-112111221	r969
1d-112111221a	r970
1d-112111221aa	r971
1d-112111221ab	r972
1d-112111221b	r975
1d-112111221ba	r976
1d-112111221baa	r977
1d-112111221bab	r978
1d-112111221baba	r1528
1d-112111221babb	r1529
1d-112111221bb	r981
1d-112111221bba	r982
1d-112111221bbaa	r983
1d-112111221bbab	r984
1d-112111221bbaba	r985
1d-112111221bbabb	r986
1d-112111221bbb	r987
1d-112111221bbba	r988
1d-112111221bbbb	r989
1d-112111222	r968
1d-112112	r990
1d-1121121	r991
1d-1121121a	r992
1d-1121121a1	r993
1d-1121121a1a	r994
1d-1121121a1aa	r995
1d-1121121a1aaa	r996
1d-1121121a1aaaa	r997
1d-1121121a1aaaaa	r998
1d-1121121a1aaaaaa	r999
1d-1121121a1aaaaab	r1000
1d-1121121a1aaaab	r1001
1d-1121121a1aaab	r1002
1d-1121121a1aab	r1003
1d-1121121a1aaba	r1004
1d-1121121a1aabaa	r1005
1d-1121121a1aabaaa	r1006
1d-1121121a1aabaab	r1007
1d-1121121a1aabab	r1008
1d-1121121a1aabb	r1009
1d-1121121a1ab	r1010
1d-1121121a1b	r1011
1d-1121121a1ba	r1012
1d-1121121a1bb	r1013
1d-1121121a2	r1014
1d-1121121a2a	r1015
1d-1121121a2aa	r1016
1d-1121121a2ab	r1017
1d-1121121a2b	r1018
1d-1121121a2ba	r1019
1d-1121121a2bb	r1020
1d-1121121a2bba	r1021
1d-1121121a2bbb	r1022
1d-1121121b	r1023
1d-1121121ba	r1024
1d-1121121baa	r1025
1d-1121121baaa	r1026
1d-1121121baaaa	r1027
1d-1121121baaaaa	r1028
1d-1121121baaaab	r1029
1d-1121121baaab	r1030
1d-1121121baaaba	r1031
1d-1121121baaabb	r1032
1d-1121121baab	r1033
1d-1121121bab	r1034
1d-1121121bb	r1039
1d-1121121bba	r1040
1d-1121121bbaa	r1041
1d-1121121bbab	r1042
1d-1121121bbaba	r1043
1d-1121121bbabb	r1044
1d-1121121bbb	r1045
1d-1121121bbba	r1046
1d-1121121bbbb	r1047
1d-1121122	r1048
1d-11211221	r1049
1d-112112211	r1050
1d-1121122111	r1051
1d-1121122111a	r1052
1d-1121122111b	r1053
1d-1121122111ba	r1530
1d-1121122111bb	r1531
1d-1121122112	r1054
1d-1121122112a	r1055
1d-1121122112aa	r1056
1d-1121122112aaa	r1057
1d-1121122112aab	r1058
1d-1121122112ab	r1059
1d-1121122112b	r1060
1d-1121122112ba	r1061
1d-1121122112bb	r1062
1d-1121122112bba	r1063
1d-1121122112bbb	r1064
1d-1121122112bbba	r1065
1d-1121122112bbbb	r1066
1d-1121122112bbbba	r1067
1d-1121122112bbbbaa	r1068
1d-1121122112bbbbaaa	r1069
1d-1121122112bbbbaab	r1070
1d-1121122112bbbbab	r1071
1d-1121122112bbbbaba	r1532
1d-1121122112bbbbabb	r1533
1d-1121122112bbbbb	r1074
1d-1121122112bbbbba	r1075
1d-1121122112bbbbbaa	r1076
1d-1121122112bbbbbaaa	r1077
1d-1121122112bbbbbaab	r1078
1d-1121122112bbbbbab	r1079
1d-1121122112bbbbbb	r1082
1d-1121122112bbbbbba	r1083
1d-1121122112bbbbbbb	r1084
1d-112112212	r1085
1d-112112212a	r1086
1d-112112212aa	r1087
1d-112112212aaa	r1088
1d-112112212aab	r1089
1d-112112212ab	r1090
1d-112112212aba	r1091
1d-112112212abb	r1092
1d-112112212b	r1093
1d-112112212ba	r1094
1d-112112212baa	r1095
1d-112112212baaa	r1096
1d-112112212baab	r1097
1d-112112212baaba	r1098
1d-112112212baabb	r1099
1d-112112212baabba	r1100
1d-112112212baabbb	r1101
1d-112112212baabbba	r1102
1d-112112212baabbbb	r1103
1d-112112212bab	r1104
1d-112112212baba	r1534
1d-112112212babb	r1535
1d-112112212bb	r1107
1d-112112212bba	r1108
1d-112112212bbb	r1109
1d-11211222	r1110
1d-112112221	r1118
1d-112112221a	r1119
1d-112112221aa	r1120
1d-112112221ab	r1121
1d-112112221aba	r1122
1d-112112221abb	r1123
1d-112112221b	r1124
1d-112112221ba	r1125
1d-112112221bb	r1126
1d-112112222	r1111
1d-112112222a	r1112
1d-112112222aa	r1113
1d-112112222ab	r1114
1d-112112222b	r1115
1d-112112222ba	r1116
1d-112112222bb	r1117
1d-11212	r1127
1d-112121	r1128
1d-112122	r1129
1d-1121221	r1130
1d-1121222	r1131
1d-1122	r1132
1d-11221	r1133
1d-11222	r1134
1d-112221	r1135
1d-1122211	r1136
1d-11222111	r1137
1d-11222112	r1138
1d-112221121	r1139
1d-112221121a	r1140
1d-112221121aa	r1141
1d-112221121ab	r1142
1d-112221121aba	r1143
1d-112221121abb	r1144
1d-112221121b	r1145
1d-112221121ba	r1146
1d-112221121baa	r1147
1d-112221121bab	r1148
1d-112221121bb	r1149
1d-112221121bba	r1150
1d-112221121bbb	r1151
1d-112221121bbba	r1152
1d-112221121bbbb	r1153
1d-112221121bbbba	r1154
1d-112221121bbbbb	r1155
1d-112221121bbbbba	r1156
1d-112221121bbbbbb	r1157
1d-112221121bbbbbba	r1158
1d-112221121bbbbbbaa	r1159
1d-112221121bbbbbbab	r1160
1d-112221121bbbbbbb	r1163
1d-112221121bbbbbbba	r1164
1d-112221121bbbbbbbb	r1165
1d-112221122	r1168
1d-112221122a	r1169
1d-112221122aa	r1170
1d-112221122ab	r1171
1d-112221122aba	r1172
1d-112221122abb	r1173
1d-112221122b	r1174
1d-112221122ba	r1175
1d-112221122baa	r1176
1d-112221122bab	r1179
1d-112221122baba	r1180
1d-112221122babb	r1181
1d-112221122babba	r1182
1d-112221122babbb	r1183
1d-112221122bb	r1186
1d-112221122bba	r1187
1d-112221122bbb	r1188
1d-112221122bbba	r1189
1d-112221122bbbaa	r1190
1d-112221122bbbaaa	r1191
1d-112221122bbbaab	r1192
1d-112221122bbbab	r1193
1d-112221122bbbaba	r1194
1d-112221122bbbabaa	r1195
1d-112221122bbbabab	r1196
1d-112221122bbbababa	r1197
1d-112221122bbbababb	r1198
1d-112221122bbbabb	r1199
1d-112221122bbbabba	r1200
1d-112221122bbbabbb	r1201
1d-112221122bbbb	r1202
1d-112221122bbbba	r1203
1d-112221122bbbbb	r1204
1d-1122212	r1207
1d-11222121	r1208
1d-11222122	r1209
1d-11222122a	r1210
1d-11222122aa	r1211
1d-11222122ab	r1212
1d-11222122aba	r1213
1d-11222122abb	r1214
1d-11222122abba	r1215
1d-11222122abbb	r1216
1d-11222122b	r1217
1d-11222122ba	r1218
1d-11222122bb	r1219
1d-11222122bba	r1220
1d-11222122bbb	r1221
1d-112222	r1222
1d-1122221	r1223
1d-11222211	r1229
1d-112222111	r1231
1d-1122221111	r1232
1d-1122221112	r1233
1d-1122221112a	r1234
1d-1122221112b	r1235
1d-1122221112ba	r1236
1d-1122221112baa	r1237
1d-1122221112bab	r1238
1d-1122221112bb	r1241
1d-1122221112bba	r1242
1d-1122221112bbaa	r1243
1d-1122221112bbaaa	r1244
1d-1122221112bbaab	r1245
1d-1122221112bbaaba	r1246
1d-1122221112bbaabb	r1247
1d-1122221112bbaabba	r1248
1d-1122221112bbaabbaa	r1249
1d-1122221112bbaabbab	r1252
1d-1122221112bbaabbb	r1255
1d-1122221112bbaabbba	r1256
1d-1122221112bbaabbbb	r1257
1d-1122221112bbab	r1258
1d-1122221112bbaba	r1259
1d-1122221112bbabaa	r1260
1d-1122221112bbabab	r1261
1d-1122221112bbabb	r1262
1d-1122221112bbabba	r1263
1d-1122221112bbabbaa	r1264
1d-1122221112bbabbab	r1265
1d-1122221112bbabbaba	r1266
1d-1122221112bbabbabb	r1267
1d-1122221112bbabbb	r1268
1d-1122221112bbabbba	r1269
1d-1122221112bbabbbb	r1272
1d-1122221112bbabbbba	r1273
1d-1122221112bbabbbbb	r1274
1d-1122221112bbb	r1275
1d-112222112	r1230
1d-11222212	r1224
1d-112222121	r1225
1d-112222122	r1226
1d-1122222	r1276
1d-11222221	r1282
1d-112222211	r1283
1d-112222211a	r1284
1d-112222211aa	r1285
1d-112222211ab	r1286
1d-112222211b	r1287
1d-112222212	r1288
1d-1122222121	r1289
1d-1122222122	r1290
1d-1122222122a	r1291
1d-1122222122aa	r1292
1d-1122222122ab	r1293
1d-1122222122aba	r1294
1d-1122222122abb	r1295
1d-1122222122abba	r1296
1d-1122222122abbb	r1297
1d-1122222122abbba	r1298
1d-1122222122abbbaa	r1299
1d-1122222122abbbaaa	r1300
1d-1122222122abbbaaaa	u1273
1d-1122222122abbbaaab	r1536
1d-1122222122abbbaab	r1301
1d-1122222122abbbaaba	u1275
1d-1122222122abbbaabb	r1537
1d-1122222122abbbab	r1304
1d-1122222122abbbaba	r1305
1d-1122222122abbbabaa	r1538
1d-1122222122abbbabab	r1539
1d-1122222122abbbabb	r1306
1d-1122222122abbbb	r1307
1d-1122222122abbbba	r1308
1d-1122222122abbbbb	r1309
1d-1122222122b	r1312
1d-1122222122ba	r1313
1d-1122222122bb	r1314
1d-1122222122bba	r1315
1d-1122222122bbaa	r1316
1d-1122222122bbaaa	r1317
1d-1122222122bbaaaa	r1318
1d-1122222122bbaaab	r1319
1d-1122222122bbaab	r1320
1d-1122222122bbaaba	r1321
1d-1122222122bbaabaa	r1322
1d-1122222122bbaabab	r1323
1d-1122222122bbaabb	r1324
1d-1122222122bbaabba	r1325
1d-1122222122bbaabbb	r1326
1d-1122222122bbab	r1327
1d-1122222122bbaba	r1328
1d-1122222122bbabb	r1329
1d-1122222122bbb	r1330
1d-1122222122bbba	r1331
1d-1122222122bbbaa	r1332
1d-1122222122bbbab	r1333
1d-1122222122bbbaba	r1334
1d-1122222122bbbabb	r1335
1d-1122222122bbbb	r1336
1d-1122222122bbbba	r1337
1d-1122222122bbbbaa	r1338
1d-1122222122bbbbab	r1339
1d-1122222122bbbbb	r1340
1d-1122222122bbbbba	r1341
1d-1122222122bbbbbaa	r1342
1d-1122222122bbbbbaaa	r1540
1d-1122222122bbbbbaab	r1541
1d-1122222122bbbbbab	r1345
1d-1122222122bbbbbaba	r1542
1d-1122222122bbbbbabb	r1543
1d-1122222122bbbbbb	r1348
1d-1122222122bbbbbba	r1349
1d-1122222122bbbbbbb	r1350
1d-11222222	r1277
1d-112222221	r1278
1d-112222221a	r1279
1d-112222221b	r1280
1d-112222222	r1281
1d-12	r1351
1d-121	r1352
1d-1211	r1353
1d-1211a	r1544
1d-1211b	r1545
1d-1212	r1354
1d-122	r1355
1d-1221	r1356
1d-1222	r1357
1d-1222a	r1358
1d-1222b	r1359
1d-2	r1360
1d-21	r1361
1d-211	r1362
1d-212	r1363
1d-22	r1364
1d-221	r1365
1d-222	r1366
