# Supplementary material for: From spiral cleavage to bilateral symmetry: the developmental cell lineage of the annelid brain
Source: BMC Biol. 2019 Oct 22;17:81. doi: 10.1186/s12915-019-0705-x (PMC6805352; doi:10.1186/s12915-019-0705-x)
Supplement: Supplementary file 13 — Additional file 13: Table S2. The list of genes in the WMISH atlas between 12 and 34 hpf (Additional file 12). [file 12915_2019_705_MOESM13_ESM.xlsx]

## Sheet: Sheet1
Gene group	Markers
Homeodomain transcription factors	otx
	six3/6
	nk2.1
	prox
bHLH Group A	ato
	neuroD
	ngn
	ascl
	ash2
bHLH Group B	olig
bHLH Group E	deadpan (dpn)
bHLH Group F	coe
C2H2 zinc finger	klf
General differentiation markers	elav
	synaptotagmin (syt)
Neuropeptidergic neurons	prohormone convertase (phc2)
Cholinergic neurons	vesicular acetylcholine transporter (vacht)
	choline acetyltransferase (chat)
Glutamatergic neurons	vesicular glutamate transporter (vglut)
Larval eye	neuropeptide FVRI
	rhabdomeric r-opsin 3
	tryptophane-2,3-dioxygenase (trp2,3)
